# Supplementary material for: Recently evolved human-specific methylated regions are enriched in schizophrenia signals
Source: BMC Evol Biol. 2018 May 11;18:63. doi: 10.1186/s12862-018-1177-2 (PMC5946405; doi:10.1186/s12862-018-1177-2)
Supplement: Supplementary file 2 — Annotation of all DMRs with schizophrenia-associated SNPs. This file contains annotation of all the human-lineage specific DMRs that are associated with schizophrenia markers. Details of the various markers present within each DMR is provided, along with the marker with most significant p-value. (XLSX 263 kb) [file 12862_2018_1177_MOESM2_ESM.xlsx]

## Sheet: DMRs_annotated_with_SCZ_SNPs
Annotation of all DMRs with schizophrenia-associated SNPs
For each DMR, columns A-E show the chromosomal location, start nucleotide, end nucleotide, size (in bases) and the name as used in this study
Column F shows SNPs from the PGC2 SCZ GWAS which are located within the DMR.
For the SNPs in column F, columns G-L show the name of the SNP with minimum P-value, the actual P-value of this SNP, and the respective OR, SE and allele information
Columns N-T show SNPs that are in LD with the DMR, the name of the SNP with minimum P-value, the actual P-value, and the respective OR, SE and allele information
						based on SNPs in column F							based on LD linked SNPs. r2=0.8, EUR
chr	start	end	width	name	overlapping_snps	min.snp	min.p	OR	SE	A1	A2		LDsnps	min.snp	min.p	OR	SE	A1	A2
1	1096679	1097517	839	dmr1	rs1539634;chr1_1097407_D;rs1539635;rs9442385;rs9442384;rs1539636;rs61768478	rs9442385	0.3468	0.98089	0.0205	T	G		rs1539636;rs1539635;rs1539634;rs9442384;rs61768478;rs9442385;chr1_1097407_D;rs9442380;rs9442361;rs56863140;rs9660710;rs12135382;rs4379629;rs4970360;rs4970361;rs4970362;rs7538773;rs4970419;rs9442381;rs9442382;rs11584885;rs11583992;rs72631897;rs113657720;rs7551688;rs61768477	rs12135382	0.1563	0.98069	0.0138	T	C
1	1229025	1229590	566	dmr2	rs7552099;rs2281459;rs61766186	rs61766186	0.03137	1.1293	0.0565	T	G		rs2281459;rs7552099;rs61766186;rs12041067;rs2297233;rs2296476;rs3766182;rs1536167;rs3737717;rs3737721;rs609805	rs61766186	0.03137	1.1293	0.0565	T	G
1	1267955	1269432	1478	dmr3	rs3813210;rs307378;rs3813211	rs3813210	0.1186	0.9581	0.0274	T	C		rs3813210;rs3813211;rs307378;rs35424002;rs111315662;rs111883533;rs113543280;rs113231348;rs180738781;rs4970438;rs11488701;rs112871502;rs140964625;rs146525333;rs4970440;rs149550876;rs138272841;rs307377;rs188647;rs307374;rs307373;rs307372;rs307369;rs307363;rs307361;rs307358;rs307356;rs11587525;rs307379;rs182532;rs307381;rs13249;rs2649608;rs2765027;rs2765025;rs2765024;rs2649612;rs2649613;rs2765019;rs…	rs4970438	0.08915	1.04886	0.0281	T	C
1	1279248	1279795	548	dmr4	rs3889966	rs3889966	0.392	1.01471	0.0171	A	G		rs3889966;rs2765023;rs112431693;rs35742679;rs36087904;rs34734423;rs34639471;rs2313198;rs34522599;rs35955667;rs35642451;rs28890279;rs28503348;rs71628956;rs76662808;rs72896260;rs34316807;rs35125219;rs75064234;rs77752170;rs35045511;rs79471774;rs34567656;rs35716478;rs36066545;rs35710126;rs35459109;rs34487973;rs35435148;rs4498744;rs34561762;rs34883051;rs34953014;rs34828044;rs34372380;rs17160669;rs1114…	rs34272775	0.1119	1.02901	0.018	A	G
1	1372628	1374653	2026	dmr5	rs35368272;rs3843248;rs2242392;rs3845296;rs35277925;rs3843249	rs3845296	0.08723	1.02696	0.0156	C	G		rs3843248;rs3843249;rs3845296;rs35277925;rs2242392;rs35368272;rs1240697;rs711180;rs76731745;rs71628954;rs13683;rs78727284;rs138755169	rs3845296	0.08723	1.02696	0.0156	C	G
1	1842116	1842456	341	dmr6	NA	NA	NA	NA	NA	NA	NA		NA	NA	NA	NA	NA	NA	NA
1	1896556	1897211	656	dmr7	rs16824586	rs16824586	0.01837	0.9606	0.017	T	C		rs16824586;rs35269416;rs13303002	rs13303002	0.01421	1.04383	0.0175	A	C
1	2247432	2249588	2157	dmr8	rs2645077;rs2643905;rs2645076;rs186437089;rs2843150;rs12035836;rs61762080	rs2843150	0.07012	0.97716	0.0127	A	G		rs2645076;rs2843150;rs2643905;rs61762080;rs12035836;rs2645077;rs186437089;rs12081179;rs12082516;rs74046969;rs12080256;rs11806567;rs72920928;rs2843153;rs2643902;rs2843151;rs2643903;rs61762078;rs149229890	rs2843150	0.07012	0.97716	0.0127	A	G
1	2251354	2251753	400	dmr9	rs76105200;rs12080256	rs76105200	0.1574	0.95686	0.0312	T	C		rs12080256;rs76105200;rs2843153;rs2643902;rs2843151;rs2643903;rs2645076;rs2643905;rs2645077;rs12081179;rs12082516;rs74046969	rs76105200	0.1574	0.95686	0.0312	T	C
1	2378997	2379771	775	dmr10	rs11581548;rs942820;rs79017481;rs144017127;rs72644623;rs12406076;rs12406068	rs942820	6.219e-08	0.93772	0.0119	A	G		rs72644623;rs144017127;rs11581548;rs12406068;rs12406076;rs79017481;rs942820;rs72644624;rs184121529;rs72644626;rs72644627;rs72644628;rs77381203;rs115515656;rs11806740;rs145063823;rs72644632;rs72644633;rs72644636;rs72644638;rs181021306;rs72644609;rs76228524;rs72644621;rs1555789;rs4999500;rs6659405;rs12563838;rs867810;rs10752743;rs10797426;rs34211380;rs4648845;rs16824398;rs2477686;rs4648635;rs247768…	rs4648845	4.033e-09	1.07144	0.0117	T	C
1	2459304	2460822	1519	dmr11	rs72644658;rs115638831;rs141600690	rs72644658	0.1898	0.97531	0.0191	A	G		rs141600690;rs115638831;rs72644658;rs150445859;rs115078120;rs17373634	rs72644658	0.1898	0.97531	0.0191	A	G
1	2738031	2738959	929	dmr12	rs11584658;rs72851231;rs10909904	rs11584658	0.0428	0.97844	0.0108	T	C		rs72851231;rs11584658;rs10909904;rs6679232;rs79699244;rs12125787;rs76925805;rs76600800;rs74050627;rs72851222;rs12023160;rs72851230;rs12747919;rs4609377;rs10797389;rs4648481;rs1563471;rs7511879;rs12723864;rs66705332;rs12739597;rs4648661;rs12726651;rs12744876;rs12746841;rs79031158;rs6424062;rs4648459;rs4648502;rs12748553;rs7526311;rs12044475;rs12024170;rs6687680;rs67373773;rs12731995;rs2377041;rs75…	rs6692145	0.01149	0.97317	0.0108	T	C
1	2751455	2751884	430	dmr13	NA	NA	NA	NA	NA	NA	NA		NA	NA	NA	NA	NA	NA	NA
1	2835106	2835824	719	dmr14	rs897634;rs897633	rs897634	0.8593	0.9978	0.0126	T	C		rs897633;rs897634;rs2606409;rs1869970;rs10797359;rs10797360;rs2606408;rs1563475;rs11590100;rs3001796;rs6696129;rs1869971;rs7339944;rs7340016;rs2124663;rs1563466;rs11587665;rs1563468;rs11809099;rs2842926	rs1869970	0.6939	0.99491	0.013	A	G
1	2889964	2890472	509	dmr15	rs4648445	rs4648445	0.1342	0.98138	0.0126	A	G		rs4648445;rs4648446;rs35060945;rs35377179;rs12046122;rs12046158;rs12096719;rs67049738;rs63721360;rs12731464;rs12746985;rs12747179;rs12731895;rs4648443	rs12731895	0.06171	0.97658	0.0127	A	T
1	3237056	3239046	1991	dmr16	rs6687835;rs2500273;rs2500272;chr1_3238138_D;rs12043730;rs12042882;rs2500274	rs2500273	0.4202	0.99084	0.0114	A	T		rs6687835;rs2500274;rs2500273;rs2500272;rs12042882;chr1_3238138_D;rs12043730;rs12563725;rs12562988;rs12563770;rs12030043;rs12030781;rs12565882;rs10909921;rs117629568;rs12031520;rs12036358;rs12566936;rs16824031;rs2282195;rs2282194;rs116913227;rs28541625;rs28650804;rs76106819;rs189709910;rs12044867;rs12043519;rs12041848;rs117646771;rs118127661;rs12411233;rs12047663;rs182514555;rs116862051;rs1204717…	rs12411233	0.3523	0.95104	0.054	T	C
1	3318736	3320406	1671	dmr17	rs6669407;rs10909942;rs72633323;rs1889124;rs78946683;rs12562397;rs192554855;rs2483219;chr1_3318832_I;rs56148282;rs4471209;rs2493306;rs2493286;rs61756439;rs12562399;rs6664369;rs6664364	rs2483219	0.07466	0.9659	0.0194	A	G		rs10909942;chr1_3318832_I;rs56148282;rs72633323;rs1889124;rs78946683;rs192554855;rs61756439;rs12562397;rs12562399;rs4471209;rs2493306;rs6664364;rs6664369;rs2483219;rs6669407;rs2493286;rs11578011;rs56378103;rs7535965;rs12144338;rs12737284;rs12117228;rs10909939;rs10909940;rs12743248;rs6424074;rs6424075;rs5024246;rs10492938;rs55792473;rs56042259;rs56155111;rs4648491;rs2151350;rs2493278;rs2493253;rs1…	rs883679	0.05435	0.96387	0.0191	T	G
1	3412502	3413336	835	dmr18	rs2821033;rs41315292;rs72633383;rs74050557;rs74050556	rs2821033	0.2565	1.02696	0.0235	A	G		rs41315292;rs72633383;rs74050556;rs74050557;rs2821033;rs12075570;rs75961698;rs56175625;rs41315290	rs2821033	0.2565	1.02696	0.0235	A	G
1	3495563	3497005	1443	dmr19	rs2794339;rs2821052;rs2794340;rs10909973;rs2794341;rs2821051	rs2794340	0.2437	0.97638	0.0205	T	C		rs10909973;rs2794341;rs2821052;rs2821051;rs2794340;rs2794339;rs2821048;rs2821047;rs2821046;rs2794337;rs2794336;rs2821045	rs2794340	0.2437	0.97638	0.0205	T	C
1	3514266	3516276	2011	dmr20	chr1_3515068_I;rs143533936;rs3001107;rs79167494;rs2794328;rs2821011;rs6701230;rs2821010;rs4648395;rs75654140;rs2995006	rs6701230	0.08458	1.02511	0.0144	T	C		rs3001107;rs2995006;rs6701230;chr1_3515068_I;rs143533936;rs2794328;rs2821010;rs75654140;rs79167494;rs2821011;rs4648395;rs7552280;rs4018202;rs4648528;rs61373700;rs6693958;rs75124866;rs2821025;rs3001105;rs2995005	rs6701230	0.08458	1.02511	0.0144	T	C
1	3651350	3652975	1626	dmr21	rs1047928;rs61759293;rs10910018;rs9800	rs1047928	0.276	0.97472	0.0235	C	G		rs10910018;rs1047928;rs61759293;rs9800;rs2298223;rs77051568;rs12239244;rs76322599;rs10910022;rs74438944;rs79053221;rs7416277;rs1885868;rs12046074;rs12048341;rs79372369;rs41301973;rs7517037;rs6664760;rs6695978;rs61735051;rs9662633;rs9659687;rs9659688;rs12562437;rs7515164;rs61339658;rs12068191;rs61759295;rs61759296;rs61759297;rs61759298;rs61759299;rs3737591;rs61759300;rs61759301;rs41315312;rs668286…	rs7515164	0.09732	0.95993	0.0247	A	C
1	4069138	4071381	2244	dmr22	rs12124643;rs6672264;rs35902612;rs6686502;rs35579324;rs12027284;rs35514116;rs6686709;rs34283588;rs35474759;rs12044268;rs34306433;rs12046014;rs6664655;rs34994381;rs6664533;rs12045225;rs4077389;rs12028147;rs12048464;rs12049555;rs34458454;rs61219839	rs61219839	0.07846	1.08037	0.0439	T	C		rs12027284;rs12045225;rs12046014;rs12044268;rs12048464;rs34283588;rs12028147;rs35514116;rs35902612;rs34306433;rs34458454;rs34994381;rs35579324;rs35474759;rs4077389;rs12049555;rs6664533;rs61219839;rs6664655;rs6686502;rs6672264;rs12124643;rs6686709;rs55798869;rs55745368;rs7414301;rs12023372;rs12023479;rs67794820;rs72629531;rs4654459;rs72629532;rs67296537;rs35998568;rs57696600;rs12025374;rs12049502;…	rs7517004	0.009434	1.11617	0.0423	T	C
1	6391403	6392154	752	dmr23	rs7521369;rs72633429;rs7525856;rs761107	rs72633429	0.3407	1.01816	0.0189	C	G		rs7521369;rs72633429;rs7525856;rs761107;rs114260806;rs112930020;rs111557319;rs58058672;rs56892712;rs112965576;rs77191042;rs113779024;rs61708766;rs3789479;rs79855669;rs60643598;rs79436746;rs115216850;rs2235693;rs742504;rs6699469;rs3789467;rs3789503;rs6671503;rs2143368;rs3789496;rs7543514;rs56961204;rs3789495;rs60395242;rs61763896;rs12087652;rs6702690;rs61359159;rs3789485;rs72633433;rs6680950;rs142…	rs112069888	0.1368	1.02727	0.0181	A	C
1	7564089	7566451	2363	dmr24	rs11120953;rs114034823;rs12073354;rs12073308;rs112709983;rs12057894;rs2478270;rs11120952;rs17505750;rs2462927;rs2462928;rs111466791;rs12059554;rs12031746;rs2478269;rs2478272;rs11120954;rs2478271;rs76542100;rs2462926	rs11120954	0.004532	0.96657	0.012	A	G		rs2462926;rs2478272;rs112709983;rs111466791;rs2478271;rs76542100;rs12031746;rs12073308;rs12073354;rs12057894;rs2478270;rs2478269;rs11120952;rs11120953;rs2462927;rs2462928;rs11120954;rs17505750;rs12059554;rs114034823;rs1725242;rs1725261;rs2462925;rs61052045;rs1750853;rs1622341;rs1725243;rs1725241;rs12033734;rs78301996;rs12565334;rs11120955;rs10864305;rs61772249;rs12123558;rs79993580;rs190670453;rs…	rs11120954	0.004532	0.96657	0.012	A	G
1	8407910	8410288	2379	dmr25	rs2895933;rs149424879;rs10864351;rs11121169;rs72636915;rs142827317;rs80184934	rs10864351	0.0002951	0.96156	0.0108	A	C		rs11121169;rs2895933;rs149424879;rs10864351;rs80184934;rs72636915;rs142827317;rs41278972;rs34089283;rs140854889;rs147651960;rs141874506;rs138843120;rs8627;rs12118524;rs12122493;rs149692484	rs8627	0.0002881	0.96175	0.0108	T	C
1	9295213	9295439	227	dmr26	NA	NA	NA	NA	NA	NA	NA		NA	NA	NA	NA	NA	NA	NA
1	9384322	9385258	937	dmr27	chr1_9384563_D;rs9442511;rs9308445;rs9725478	rs9308445	0.3747	0.986	0.0159	A	T		chr1_9384563_D;rs9725478;rs9308445;rs9442511;rs4908842;rs4908843;rs12749844;rs1569421;rs3944982;rs732592;rs909511;rs926247;rs1294020;rs9442510	rs4908842	0.1965	0.9862	0.0108	T	C
1	10958562	10960537	1976	dmr28	rs11121649;chr1_10960505_D;chr1_10960499_D;rs4845961;rs56911167	chr1_10960499_D	0.01336	0.89915	0.043	I2	D		rs11121649;rs4845961;rs56911167;chr1_10960499_D;chr1_10960505_D;rs78029528;rs74595570;rs78557842;rs75569901;rs113873990;rs12750845;rs11121646;rs11121647;rs12034721;rs2387420;rs6670956;rs12410376;rs11586085;rs12732550	rs74595570	0.00393	1.14534	0.0471	A	T
1	14075268	14075635	368	dmr29	NA	NA	NA	NA	NA	NA	NA		NA	NA	NA	NA	NA	NA	NA
1	15481377	15481562	186	dmr30	rs1006371	rs1006371	0.3865	1.01979	0.0227	T	G		rs1006371;rs6429712;rs4661581;rs6429719;rs10927695;rs7539166;rs2872002;rs6429722;rs6429723;rs4661589;rs10737907;rs910104;rs4661322;rs10803360;rs4661579;rs7535575;rs10754883;rs941456;rs941455;rs2064366;rs761300;rs761299;rs9659498;rs10754884;rs1883760;rs3737685	rs4661589	0.1848	1.03015	0.0224	T	C
1	15573918	15574218	301	dmr31	rs1752016;rs1780599	rs1780599	0.4577	0.99173	0.0112	A	C		rs1780599;rs1752016;rs1752015;rs1780600;rs1752014;rs1752013;rs1780601;rs1780602;rs1752012;rs1752011;rs2489670;rs2479076;rs2489671;rs1752010;rs1780603;rs1752009;rs1752008;rs1780604;rs1752007;rs1752006;rs1752005;rs1752004;rs1780605;rs1780606;rs1780607;rs1780608;rs1752003;rs1780609;rs1752001;rs1622686;rs1780610;rs1615985;rs1615862;rs1752000;rs2479073;rs867038;rs1104686;rs1104688;rs10158292;rs7529088…	rs1780599	0.4577	0.99173	0.0112	A	C
1	16534231	16536678	2448	dmr32	rs221057;rs221062;rs143314517;rs221059;rs221061;rs221060;rs221058	rs221061	0.00982	0.96909	0.0122	C	G		rs221057;rs221058;rs221059;rs221060;rs143314517;rs221061;rs221062;rs6704422;rs6683033;rs10218517;rs2132852;rs10796436;rs12023672;rs12757462;rs12726942;rs6702753;rs6702773;rs6689594;rs6703096;rs6697459;rs10907284;rs6603889;rs6672958;rs6603890;rs10796438;rs6603891;rs1985166;rs221026;rs221027;rs24263;rs11803768;rs221030;rs221031;rs451260;rs221032;rs221033;rs221034;rs221036;rs221037;rs221038;rs789146…	rs221063	0.009404	1.0321	0.0122	T	G
1	17446448	17448659	2212	dmr33	rs61769269	rs61769269	0.5339	0.98975	0.0165	T	C		rs61769269;rs58352567;rs61769266;rs61769267;rs59575819	rs61769266	0.436	1.01288	0.0164	T	C
1	19778898	19781659	2762	dmr34	rs34553579;rs883961;rs189179003;chr1_19780411_I;rs2314345;rs11590840;rs3913439;rs3850532;rs148141172;rs12090885;rs3861822;rs2014772;rs10917453;rs34362393;rs11589517;rs1875325;rs74056893	rs34362393	0.162	1.02357	0.0167	T	C		rs11589517;rs34553579;rs11590840;rs12090885;rs189179003;rs10917453;chr1_19780411_I;rs3913439;rs3850532;rs148141172;rs2314345;rs34362393;rs3861822;rs883961;rs2014772;rs74056893;rs1875325;rs12027702;rs12033437;rs12034426;rs12031691;rs12036866;rs6692727;rs6702374;rs12405176;rs4911994;rs12042004;rs12045440;rs12041311;rs12407089;rs12042240;rs10458381;rs12089835;rs12091047;rs12049394;rs12119730;rs10799…	rs11587580	0.08993	1.02757	0.016	A	C
1	19991063	19991342	280	dmr35	chr1_19991152_D	chr1_19991152_D	0.1241	1.02316	0.0149	D	I4		chr1_19991152_D;rs34403938;rs34076055;rs12747702;rs2092392;rs1977101;rs55973832;rs1805054;rs34169506;rs36070236;rs6658108;rs3790756;rs12691495;rs3790758;rs57886139;rs8192532;rs10917512;rs1883564;rs10917514;rs60132137;rs34237648;rs34192707;rs16822729;rs2143291;rs2143292;rs16822732;rs34042461;rs71645464;rs16822735;rs3748748;rs12071927;rs59006400;rs60148410;rs12404870;rs12403918;rs12404872;rs1240394…	chr1_19991152_D	0.1241	1.02316	0.0149	D	I4
1	21661593	21661682	90	dmr36	NA	NA	NA	NA	NA	NA	NA		NA	NA	NA	NA	NA	NA	NA
1	21919470	21920425	956	dmr37	rs79778196;rs829389;rs10917022;rs74060012	rs10917022	0.04806	1.06099	0.03	T	C		rs79778196;rs74060012;rs829389;rs10917022;rs7515277;rs7515386;rs74060011;rs114426439;rs75042787;rs114971270;rs12072363	rs114971270	0.003364	1.10484	0.034	A	G
1	22257685	22260675	2991	dmr38	rs7528668;rs35077760;rs35620292;rs11587857;rs16826058;rs12034979;rs12129809;rs146833986;rs6658920;rs4654997;rs17467346	rs6658920	0.2616	1.01258	0.0111	T	C		rs6658920;rs35077760;rs7528668;rs146833986;rs12129809;rs4654997;rs12034979;rs16826058;rs17467346;rs11587857;rs35620292;rs6672273;rs10917067;rs6656791;rs6688119;rs10753521;rs7544500;rs9728140;rs4077296;rs61776286;rs61776287;rs4565679;rs4488002;rs11587362;rs6666534;rs12122512;rs10917075;rs10917076;rs2445131;rs9426781;rs4233277;rs12131384;rs10799719;rs11579545;rs9426785;rs71638803;rs35901947;rs12735…	rs142271775	0.1185	0.92229	0.0518	A	G
1	22668420	22668847	428	dmr39	rs4655048;rs34663201	rs34663201	0.2215	0.94271	0.0482	A	G		rs4655048;rs34663201;rs4655051;rs12725746	rs12725746	0.1204	0.92238	0.052	A	C
1	25257328	25258510	1183	dmr40	rs3116868;rs4649037;rs7520923;rs79211218	rs3116868	0.2218	1.06919	0.0547	A	C		rs79211218;rs7520923;rs3116868;rs4649037;rs75012901;rs79784290;rs11249203;rs61774728;rs3845302;rs4648883;rs4648884;rs10903115;rs11249204;rs1005733;rs1005734;rs7518125;rs10794666;rs1507101;rs742230;rs742231;rs742232;rs760805;rs7517302;rs71514255	rs3116868	0.2218	1.06919	0.0547	A	C
1	27676605	27677921	1317	dmr41	rs113120872;rs41291092;rs6702341	rs41291092	0.174	0.93174	0.052	A	C		rs6702341;rs41291092;rs113120872;rs1128918;rs4970519;rs12565684;rs9203;rs75195611	rs41291092	0.174	0.93174	0.052	A	C
1	27893781	27895024	1244	dmr42	NA	NA	NA	NA	NA	NA	NA		NA	NA	NA	NA	NA	NA	NA
1	30180016	30180123	108	dmr43	NA	NA	NA	NA	NA	NA	NA		NA	NA	NA	NA	NA	NA	NA
1	32160558	32162867	2310	dmr44	rs2275095;rs10753258;rs6656079;rs41263973	rs41263973	0.1966	0.95447	0.0361	A	G		rs2275095;rs6656079;rs10753258;rs41263973;rs6657383;rs4354582;rs10798887;rs55775435	rs55775435	0.1782	0.95304	0.0357	A	G
1	36039842	36040631	790	dmr45	rs2301902	rs2301902	0.2278	1.03521	0.0286	T	G		rs2301902;rs75679911;rs140263372;rs12032035;rs11264123;rs12032810;rs6703435;rs7517214;rs1533359;rs142852997;rs77905295;rs59907644;rs58668071;rs2138086;rs148513537;rs144216494;rs59428832;rs6691329;rs10493071;rs12038650;rs2009750;rs28729917;rs6671381;rs7539049;rs78248701;rs116667198;rs12042490;rs7543131;rs12027359;rs16837316;rs12040345;rs6693302;rs12046723;rs6667228;rs12022675;rs12041689;rs12040272…	rs2301902	0.2278	1.03521	0.0286	T	G
1	54203572	54204155	584	dmr46	rs797905	rs797905	0.1943	1.0245	0.0186	T	C		rs797905;rs761489;rs75348889;rs797902;rs797901;rs797900;rs797899;rs797898;rs797897;rs702487;rs797896;rs809522;rs797895;rs1185370;rs1183027;rs1780382;rs114686513;rs72660694;rs72660695;rs72660698;rs797913;rs12095931;rs12075528	rs797897	0.1332	0.97239	0.0186	A	G
1	61516807	61517877	1071	dmr47	NA	NA	NA	NA	NA	NA	NA		rs79017653;rs139206532;rs77639975;rs74086420;rs57879289;rs74086427;rs141574444	rs74086427	0.3487	1.06449	0.0667	T	G
1	109814984	109817294	2311	dmr48	rs611917;rs79868705;rs79482788;rs7528419;rs11102967;chr1_109815214_I;rs6667814;rs6670347;rs75951814	rs7528419	0.3278	0.98748	0.0129	A	G		rs79868705;rs79482788;rs75951814;chr1_109815214_I;rs611917;rs6670347;rs6667814;rs7528419;rs11102967;rs6680227;rs77579579;rs6677122;rs17035949;rs3902354;rs4970837;rs12740374;rs660240;rs629301;rs646776;rs583104;rs602633;rs4970836;rs1277930;rs599839	rs4970836	0.3227	0.98738	0.0128	A	G
1	113285809	113285937	129	dmr49	NA	NA	NA	NA	NA	NA	NA		NA	NA	NA	NA	NA	NA	NA
1	119522313	119522572	260	dmr50	rs12137674;rs113197996	rs12137674	0.9018	0.9981	0.0153	A	C		rs113197996;rs12137674;rs12088206;rs10923715;rs9659323;rs9658899;rs12073056;rs10923714;rs57231072;rs56897173;rs6700415;rs11584380;rs6680737;rs36064738;rs4144544;rs61806237;rs716217;rs12048016;rs35861196;rs10923718;rs12136684;rs12145407;rs12724855;rs34435680;rs113727822;rs12132585;rs3790552;rs12132642;rs1779444;rs12759570;rs34072728;rs12128193	rs12132642	0.5058	1.01035	0.0154	A	C
1	119531732	119534707	2976	dmr51	rs12035818;rs111538705;rs1122347;rs150184390;rs973500;rs7545737	rs973500	0.3116	0.9861	0.0139	A	G		rs12035818;rs1122347;rs150184390;rs7545737;rs973500;rs111538705;rs1886918;rs2361265;rs10923719;rs1886916;rs6662152;rs4658994;rs10923725;rs7531055;rs7554185;rs7554354;rs7521003;rs77128733;rs4501872;rs4659138;rs12025203;rs1590544;rs10923726;rs4659140;rs12027501;rs12027524;rs12410034;rs4659141;rs4658995;rs1325932;rs1325931;rs1325930;rs10923729;rs10923730;rs963171;rs963170;rs10923731;rs4659142;rs4659…	rs115812368	0.1774	0.94724	0.0402	A	G
1	155097940	155098671	732	dmr52	NA	NA	NA	NA	NA	NA	NA		NA	NA	NA	NA	NA	NA	NA
1	156046893	156047422	530	dmr53	NA	NA	NA	NA	NA	NA	NA		NA	NA	NA	NA	NA	NA	NA
1	156186286	156186626	341	dmr54	rs7534434;rs4998248	rs4998248	0.2168	0.9858	0.0116	A	G		rs4998248;rs7534434;rs2540173;rs6427307;rs887953;rs2248074;rs6427304;rs11587860;rs2758615;rs2842864;rs2842865;rs2842869;rs2758618;rs2758619;rs2072499;rs2253677;rs2253809;rs2266514;rs2736605;rs2241108;rs2853641;rs2241107;rs1060604;rs1137703;rs2244144;rs2540175;rs2853643;rs2853646;rs7529564;rs2247476;rs909269;rs2758598;rs2758600;rs2540171;rs2248080;rs2736613;rs2842868;rs1052053;rs2842873;rs2758616;…	rs2758616	0.1314	0.98314	0.0113	T	C
1	156542193	156542523	331	dmr55	rs78317021	rs78317021	0.4228	0.97482	0.0318	T	C		rs78317021;rs75297859;rs7364455;rs79772562;rs11800049;rs11809603;rs59280359;rs61166499;rs58290564;rs79965528;rs41405153;rs56316270;rs11807813;rs6679324;rs4661186	rs41405153	0.3366	1.02973	0.0305	A	G
1	157248865	157249240	376	dmr56	rs6667441;rs12071995;rs66570044;rs68056627;chr1_157249118_D	rs12071995	0.3027	0.98738	0.0123	A	G		rs12071995;rs6667441;chr1_157249118_D;rs66570044;rs68056627;rs10752620;rs6427364;rs1338686;rs1535982;rs9919271;rs7540212;rs12737846;rs7544297;rs1338683;rs11264666;rs12079840;rs7518391;rs7541912;rs725376;rs6695880;rs1416282;rs78035737;rs6658813;rs4489549;rs12124182;rs6666077;rs4661108;rs6687314;rs2147446;rs12071869;rs1338690;rs11804599;rs1591786;rs1832480;rs7533093;rs7556389;rs11264660;rs12074929;…	rs78035737	0.1162	1.01928	0.0122	A	G
1	164545205	164546167	963	dmr57	rs13375650;rs139340211	rs139340211	0.3509	1.03884	0.0408	A	G		rs139340211;rs13375650;rs3898199;rs1340521	rs139340211	0.3509	1.03884	0.0408	A	G
1	181158947	181159210	264	dmr58	rs4652583;rs4652582	rs4652582	0.2317	1.0143	0.0118	C	G		rs4652582;rs4652583;rs10732970;rs10737222;rs10797680;rs10797681;rs4652581;rs1890732;rs1890733;rs12746469;rs946644;rs946646;rs10752840	rs4652582	0.2317	1.0143	0.0118	C	G
1	196847294	196847389	96	dmr59	NA	NA	NA	NA	NA	NA	NA		NA	NA	NA	NA	NA	NA	NA
1	213089972	213090493	522	dmr60	rs76086948;rs1692181;rs1692182	rs1692181	0.6891	0.98965	0.0259	T	C		rs76086948;rs1692181;rs1692182;rs116534069;rs75081521;rs7521050;rs75769852;rs79793551;rs76999170;rs80108806;rs79100675;rs111459240;rs78146710;rs114203803;rs73079886;rs73079887;rs79041902;rs74966742;rs141006121;rs144822462;rs138576846;rs185118789;rs149802510;rs113022483;rs74726255;rs111235313;rs111639674;rs113280076;rs111648858;rs41275386;rs188557784;rs191654904;rs78751851;rs74983279;rs41314540;rs…	rs80108806	0.2303	0.95906	0.0349	A	G
1	218330017	218330203	187	dmr61	rs139702993;rs2171968	rs2171968	0.6755	0.99481	0.0123	C	G		rs2171968;rs139702993;rs12742498;rs12748425;rs4846464;rs72736837;rs1948303	rs12742498	0.6237	0.99402	0.0123	A	C
1	228105066	228107875	2810	dmr62	rs4233231;rs12086213;rs3856330;rs3820622;rs12741282;chr1_228107421_I;rs12725747;chr1_228107487_D;rs12726048;rs3820623;rs3820621;chr1_228107391_I;rs4266877	rs12725747	0.06548	1.032	0.0171	A	G		rs12086213;rs12741282;rs12725747;rs4266877;rs12726048;rs4233231;rs3820623;rs3820622;rs3820621;chr1_228107391_I;chr1_228107421_I;chr1_228107487_D;rs3856330;rs59657202;rs60538700;rs188404758;rs147530333;rs57624754;rs79428478;rs143468488;rs138655059;rs77546561;rs145129846;rs139330238;rs183519870;rs188805545;rs112987398;rs111270875;rs112498577;rs74140994;rs190405666;rs3795767;rs10916244;rs12748472;rs…	rs34253719	0.05505	1.03334	0.0171	T	G
1	230849693	230850212	520	dmr63	rs5051;rs5050;rs11568020;rs2148582;rs3789679;rs5049	rs5050	0.01211	0.96551	0.014	T	G		rs3789679;rs2148582;rs5051;rs5050;rs11568020;rs5049;rs10864773;rs10864774;rs12142516;rs6671074;rs10495299;rs7553959;rs4846866;rs61762468;rs56117713;rs16852352;rs11122573;rs10864770;rs10864771;rs1926723;rs1926722;rs11122575;rs11568056;rs11122576;rs11568028;rs11122578;rs2493135;rs2493136;rs2493133;rs2478543;rs2478539;rs699;rs2493134;rs2493126;rs2493128;rs2006765;rs943580;rs6683321;rs11122577;rs5046…	rs6683321	0.005572	1.03915	0.0139	A	G
1	244374346	244374444	99	dmr64	NA	NA	NA	NA	NA	NA	NA		NA	NA	NA	NA	NA	NA	NA
1	245769027	245769658	632	dmr65	rs1629928;chr1_245769295_I;rs116230031;rs1715793;rs72762888;rs1715792;rs114448328	chr1_245769295_I	0.06373	0.93146	0.0383	I2	D		rs114448328;chr1_245769295_I;rs1715793;rs1715792;rs1629928;rs72762888;rs116230031;rs61754955;rs61755865;rs947102;rs113374924	rs113374924	0.03381	0.92312	0.0377	A	G
1	246862588	246862695	108	dmr66	rs10924809;rs114100487;chr1_246862692_D	rs10924809	0.03804	1.02491	0.0118	T	C		rs10924809;chr1_246862692_D;rs114100487;rs12754242;rs61852453	rs10924809	0.03804	1.02491	0.0118	T	C
1	247651060	247654932	3873	dmr67	rs61184655;rs61070846;rs11577815;rs12092941;chr1_247653199_I;rs11587507;rs114978053;rs56675539;rs116632031;rs10925060;rs10802516;rs10754563	rs11577815	0.108	0.97844	0.0135	T	C		rs56675539;rs10925060;rs61184655;rs11577815;rs11587507;rs10754563;rs12092941;rs114978053;chr1_247653199_I;rs116632031;rs10802516;rs61070846;rs7549495;rs7528219;rs7549955;rs7552443;rs7552461;rs12045306;rs12035036;rs12568206;rs6677477;rs6680094;rs6692507;rs12093446;rs12083285;rs9943231;rs12037221;rs12074913;rs4925551;rs4925552;rs4436425;rs4411161;rs4356092;rs10802512;rs10802513;rs10925045;rs7435636…	rs7512601	0.09717	1.02276	0.0135	T	C
1	247681483	247681730	248	dmr68	rs6700954	rs6700954	0.3192	0.98876	0.0114	T	C		rs6700954;rs2892202;rs10925070;rs11583926;rs12691534;rs4925675;rs12739147;rs12093608;rs12062713	rs10925070	0.2057	1.0141	0.0111	T	C
1	247694119	247694414	296	dmr69	rs4925558;rs138927295	rs138927295	0.113	1.06801	0.0415	A	C		rs138927295;rs4925558;rs10925045;rs4433437;rs4925674;rs12075566;rs12049066;rs12040725;rs12058821;rs10925056;rs10925057;rs61184655;rs12090434;rs80257886;rs116195162;rs147124481;rs1919858	rs138927295	0.113	1.06801	0.0415	A	C
1	248100220	248100473	254	dmr70	rs6701018	rs6701018	0.1939	0.98491	0.0117	A	G		rs6701018	rs6701018	0.1939	0.98491	0.0117	A	G
1	248855344	248855437	94	dmr71	NA	NA	NA	NA	NA	NA	NA		NA	NA	NA	NA	NA	NA	NA
10	632965	634892	1928	dmr356	rs111881615;rs816613;rs17293454	rs111881615	0.05448	0.90312	0.053	A	G		rs111881615;rs17293454;rs816613;rs11253311;rs10903832;rs11252023;rs11253162;rs816651;rs12262087;rs816622;rs816624;rs816626;rs816627;rs816628;rs816629;rs1672535	rs11252023	0.01367	0.95466	0.0188	T	C
10	1249843	1251114	1272	dmr357	rs7074199;rs143076471;rs1876898;rs883248;rs187751436;rs66463340;rs78074456;rs114238702	rs66463340	0.3356	0.98541	0.0153	T	C		rs143076471;rs1876898;rs883248;rs66463340;rs114238702;rs187751436;rs7074199;rs78074456;rs10794731;rs67456501;rs67699390;rs35341304;rs4880788;rs4880789;rs4880790;rs34842366;rs34569413;rs34774499;rs34254114;rs68077678;rs74117976;rs12256715;rs12265847;rs143682533;rs11250345;rs11250346;rs4880489;rs61687064;rs4880491;rs17293713;rs2892269;rs4880801;rs4880487;rs10794730;rs10903404;rs10903405;rs883490;rs…	rs10903406	0.3266	1.01461	0.0148	A	G
10	1404974	1406077	1104	dmr358	rs11250462;rs56247784;rs2387652;rs114767511	rs11250462	0.06347	1.02881	0.0153	T	C		rs56247784;rs11250462;rs2387652;rs114767511;rs34750838;rs10903430;rs80050718;rs11250474;rs11250482;rs10903431;rs12414815;rs2805508;rs10794749;rs10903437;rs12267189;rs11250459;rs74321783;rs2820612;rs2805582;rs10794741;rs10794742;rs10794743;rs10794744;rs10794745;rs2805583;rs10794746;rs4880833;rs4880834;rs5015513;rs4880499;rs4880501;rs4880502;rs5013177	rs12267189	0.04293	0.97015	0.015	A	T
10	1727260	1730005	2746	dmr359	rs79784382;rs140167443;chr10_1728904_D;rs74487478;rs4880532;chr10_1729080_D;rs56091809;rs7896371;rs61831978;rs11250729;rs61831977	rs74487478	0.03569	0.91421	0.0427	T	C		rs74487478;rs61831977;rs61831978;rs56091809;rs4880532;chr10_1728904_D;rs7896371;chr10_1729080_D;rs11250729;rs140167443;rs79784382;rs12781572;rs12764172;rs36049668;rs11250726;rs11250728;rs9651400;rs75396517;rs117266121;rs115719489;rs61834217;rs11250723;rs11250724;rs56184560;rs56294407;rs11250727;rs7907759;rs77027562;rs12258319;rs7077743;rs6560758;rs10751814;rs7072108;rs7089727;rs6560759	rs74487478	0.03569	0.91421	0.0427	T	C
10	1782183	1785637	3455	dmr360	rs149511479;rs6560767;rs75715963;rs12784335;rs114599276;rs140735152;rs74590628	rs114599276	0.06591	0.94129	0.0329	T	C		rs12784335;rs149511479;rs140735152;rs75715963;rs114599276;rs6560767;rs74590628;rs143911602;rs147435185;rs140725744;rs74689849;rs77923996;rs74109526;rs41524446;rs147465527;rs59088352;rs7093550;rs4471348;rs7070365;rs997934;rs191539354;rs183798758;rs117791867;rs116237299;rs187399894	rs41524446	0.05336	1.05982	0.0301	A	G
10	5662523	5663139	617	dmr361	rs6602289;rs12250399;rs12266655;rs11594094	rs6602289	0.5519	1.01177	0.0197	A	C		rs11594094;rs6602289;rs12250399;rs12266655;rs12771305;rs4750462;rs4750485;rs7098582;rs4747436;rs9663617;rs12778832;rs10795569;rs10795575;rs10795585;rs11255593;rs7895921;rs17141741;rs2386659;rs11256322	rs17141741	0.1471	1.02675	0.0182	C	G
10	5882199	5882576	378	dmr362	NA	NA	NA	NA	NA	NA	NA		NA	NA	NA	NA	NA	NA	NA
10	16563796	16563896	101	dmr363	NA	NA	NA	NA	NA	NA	NA		NA	NA	NA	NA	NA	NA	NA
10	25990611	25992049	1439	dmr364	rs66563810;chr10_25991490_I;rs2442826;rs184911963;rs144597975;chr10_25991638_D;rs2505433	rs66563810	0.1108	1.02614	0.0162	A	G		rs2505433;rs184911963;chr10_25991490_I;chr10_25991638_D;rs66563810;rs2442826;rs144597975;rs2442901;rs2505500;rs2442828	rs66563810	0.1108	1.02614	0.0162	A	G
10	49673407	49674594	1188	dmr365	rs180978370;rs61838730;chr10_49674312_D;rs11101335	rs11101335	0.322	1.01552	0.0156	A	T		rs11101335;rs61838730;chr10_49674312_D;rs180978370;rs4838595;rs12766232;rs10857576;rs4838596;rs4838600;rs4838407;rs4342982;rs11101332;rs2034199;rs1867578;rs10857575;rs11101334;rs12784663;rs17010496;rs61838731;rs61838735;rs60011276;rs61840548;rs61840549;rs61840550;rs17010208;rs61840558;rs61838668;rs74881957;rs79317446;rs78979162;rs61838672;rs58676018;rs17010407;rs61838673;rs17010430;rs61838677;rs5…	rs61838703	0.2278	0.97074	0.0247	A	G
10	71525978	71526254	277	dmr366	rs4746908;rs2704464	rs2704464	0.5991	0.97746	0.0434	T	C		rs2704464;rs4746908;rs7393392;rs750115;rs10998959	rs7393392	0.4949	0.99193	0.0119	T	G
10	74079744	74082161	2418	dmr367	rs67082123;rs9415061;rs145028791	rs145028791	0.5996	1.03624	0.0678	T	C		rs9415061;rs67082123;rs145028791;rs9416013;rs7895933;rs7908857;rs9415062;rs9415063;rs9415064;rs9416015;rs9416018;rs9415068;rs4747244;rs7099642;rs7075993;rs6480615;rs6480616;rs10762507;rs10762508;rs10740399;rs10762510;rs10762511;rs10823913;rs3924190;rs4275534;rs4300326;rs4495815;rs4433500;rs4409753;rs11596698;rs4074609;rs4746116;rs7081608;rs4747245;rs4747246;rs4596994;rs2394861	rs10762510	0.4493	1.00864	0.0114	T	C
10	75699233	75700502	1270	dmr368	rs11000814;rs12257213;rs182472205	rs11000814	0.2559	0.98314	0.015	T	C		rs11000814;rs182472205;rs12257213;rs12249583	rs11000814	0.2559	0.98314	0.015	T	C
10	80844780	80844826	47	dmr369	NA	NA	NA	NA	NA	NA	NA		NA	NA	NA	NA	NA	NA	NA
10	81070816	81072220	1405	dmr370	rs12219571;rs78123829;rs185318193;rs141278098;rs1250553;rs187984963	rs12219571	0.1014	0.98039	0.0121	A	G		rs1250553;rs141278098;rs12219571;rs187984963;rs185318193;rs78123829;rs138798050;rs45508000;rs143662059;rs146643851;rs78815904;rs117737694;rs146815031;rs117012734;rs117142753;rs117119227;rs79510127;rs184135292;rs74409035;rs76138694;rs12252016;rs147491004;rs77219575;rs79646548;rs142043364;rs139685091;rs139733772;rs140443714;rs149094649;rs145288160;rs145710998	rs12219571	0.1014	0.98039	0.0121	A	G
10	81072966	81075063	2098	dmr371	chr10_81073027_D;rs2997468;rs11002921;rs75357091;rs114939330;rs3740259;chr10_81074446_I;rs45508000;rs3824718;rs1782652;rs2985841	rs2985841	0.007694	1.0431	0.0158	A	G		chr10_81073027_D;rs3824718;rs114939330;rs2997468;rs2985841;rs75357091;rs1782652;rs11002921;chr10_81074446_I;rs3740259;rs45508000;rs12784800;rs12240447;rs12240448;rs12240802;rs884889;rs942792;rs117494981;rs117107566;rs1749831;rs79221966;rs60674751;rs60472814;rs12218866;rs2296422;rs11002922;rs11002923;rs11002924;rs11002926;rs143662059;rs146643851;rs78815904;rs117737694;rs146815031;rs117012734;rs117…	rs1749831	0.004734	1.04415	0.0153	T	C
10	82269398	82271402	2005	dmr372	rs12246432;rs1870138;rs1870148;rs1870137;rs11185835;rs7080009;chr10_82270471_D;rs882682	rs11185835	0.0116	0.93286	0.0275	T	C		rs7080009;rs1870138;rs11185835;rs1870137;rs882682;rs12246432;chr10_82270471_D;rs1870148;rs58570991;rs58519801;rs73305114;rs75089768;rs73305115;rs59269369;rs73305118;rs73305120;rs73305122;rs60366349;rs73305127;rs73305130;rs7906548;rs73305140;rs118086784;rs73305142;rs73305144;rs61188968;rs117169617;rs1052631;rs73305195;rs10748526;rs1878036;rs7096909;rs10749609;rs7097656;rs7922621;rs7910643;rs790053…	rs35998463	0.01129	0.96918	0.0124	C	G
10	88700637	88702523	1887	dmr373	rs746677;rs2101748;rs10887673;rs78594290;rs4934281	rs4934281	0.01311	0.92515	0.0313	C	G		rs746677;rs78594290;rs2101748;rs4934281;rs10887673;rs10887674;rs10887675;rs10788535;rs4478896;rs10887677;rs7912230;rs4933420;rs4633364;rs10887678;rs11202274;rs11591493;rs4459204;rs4244973;rs7900271	rs7900271	0.005296	0.91962	0.0301	C	G
10	100227439	100228213	775	dmr374	rs61874866;rs10883106;chr10_100228160_D;rs10883107	rs61874866	0.008133	1.04519	0.0167	T	C		rs61874866;rs10883106;rs10883107;chr10_100228160_D;rs4598598;rs4917831;rs4917832;rs4917834;rs4917835;rs10883098;rs10786427;rs1060447;rs1060446;rs3179357;rs1060445;rs10883099;rs10883100;rs11189618;rs10883101;rs11189619;rs1925645;rs1925644;rs7067691;rs7067713	rs61874866	0.008133	1.04519	0.0167	T	C
10	121171860	121173339	1480	dmr375	rs74316493;rs78989097;rs57387632;rs115950300;rs12254134;rs2420620	rs74316493	0.04933	0.9658	0.0177	T	C		rs12254134;rs78989097;rs57387632;rs115950300;rs2420620;rs74316493;rs7896049;rs4752304;rs79798141;rs11198916;rs11198919;rs80235841;rs883133;rs11198923;rs2230349;rs915117;rs2245364;rs11198927;rs3824827;rs78037201;rs78598635;rs58821712;rs77493148;rs78236374;rs12220362;rs11198911;rs79518113;rs883134;rs12721550;rs77499291;rs80096387;rs111793905;rs4752303;rs4752305;rs1537576;rs55806729;rs928570;rs92856…	rs883133	0.03043	1.038	0.0172	A	G
10	124069956	124070518	563	dmr376	rs10788277;rs61871680;rs56045624	rs56045624	0.001708	1.08361	0.0256	A	G		rs56045624;rs10788277;rs61871680;rs7893566;rs7893666;rs7893672;rs3905303;rs10788278;rs12259964;rs10788279;rs10749459;rs10749460;rs10788280;rs10749461;rs7911989;rs2181160;rs7916970;rs6585811;rs6585812;rs6585813;rs10736312;rs927426;rs927427;rs2421013;rs9663185;rs7916112;rs2421011;rs10749458	rs56045624	0.001708	1.08361	0.0256	A	G
10	124248964	124250811	1848	dmr377	rs2239588;rs17624021;rs2239586;rs148751932;rs2268349;rs145573878;rs2239587	rs145573878	0.116	0.92008	0.053	T	C		rs17624021;rs145573878;rs2239586;rs2239587;rs148751932;rs2239588;rs2268349;rs2943483;rs3013206;rs2736925;rs2736927;rs2268350;rs2300434;rs2268353;rs2246731;rs11200654;rs3106650;rs2736922;rs2672607;rs2736923;rs2247430;rs2247541;rs1003079;rs2250511;rs2142309;rs1009325;rs909290;rs4638250;rs2268348;rs2268351;rs2300435;rs2300436;rs10887154;rs10887155;rs11200655;rs1009326;rs76495632;rs17103659;rs2840679…	rs28393592	0.0665	1.0319	0.0171	T	C
10	126267655	126267804	150	dmr378	rs17152064;rs35637027	rs17152064	0.4051	0.98236	0.0214	T	C		rs35637027;rs17152064;rs28896277;rs12775945;rs36096707;rs71488613;rs35103967;rs34625822;rs34737775;rs76395811;rs80011535;rs78095737;rs60812935;rs58077952;rs35716728;rs12765074;rs12765077;rs2885518;rs12773637;rs12768755;rs7901674;rs35174510;rs34924279;rs34769816;rs28404201;rs17695019;rs66711466;rs35194265;rs36006359;rs12784173;rs55890241;rs12772807;rs11596565;rs11599584;rs11593408;rs34716560;rs350…	rs12779227	0.2582	1.01562	0.0137	T	C
10	127585309	127585534	226	dmr379	NA	NA	NA	NA	NA	NA	NA		NA	NA	NA	NA	NA	NA	NA
10	130040986	130041354	369	dmr380	rs11016138;rs117522023;rs12775335	rs12775335	0.01642	1.03076	0.0126	A	G		rs11016138;rs117522023;rs12775335;rs12358598;rs12359694;rs55740582;rs58797085;rs12262774;rs1967838;rs7076569;rs7085173	rs12262774	0.006435	1.0351	0.0127	A	G
10	130665020	130667872	2853	dmr381	rs4751015;rs7088382;rs10764824;rs60185350;rs7350436;rs4751016;rs7911779;rs61866281	rs10764824	0.328	0.98748	0.0129	A	G		rs4751015;rs4751016;rs7911779;rs7350436;rs7088382;rs10764824;rs61866281;rs60185350;rs1974035;rs10829510;rs753713;rs753712;rs1324642;rs1535973;rs11016515;rs11016516;rs11016517;rs11016518;rs7906737;rs1324644;rs12763354;rs12768897;rs11016520;rs2387985;rs7900868;rs1359361;rs61866280	rs11016520	0.2045	1.01501	0.0117	A	G
10	131751855	131752880	1026	dmr382	rs11017029	rs11017029	0.9503	1.0008	0.0133	T	C		rs11017029;rs10829665;rs7088726;rs10829666;rs10829667;rs7076124;rs7085903;rs7085033;rs11017028	rs7076124	0.6539	0.99392	0.0136	C	G
10	133069471	133071685	2215	dmr383	rs78135327;rs61861241;rs77340345;rs57254349;rs12240280;chr10_133069481_I;rs11017856;rs12571658;rs10829967;rs2944511;rs2944510;rs10829968	rs10829967	0.08962	0.98187	0.0108	T	C		rs61861241;chr10_133069481_I;rs2944510;rs11017856;rs12571658;rs12240280;rs10829967;rs2944511;rs57254349;rs10829968;rs78135327;rs77340345;rs12253893;rs11017843;rs76507562;rs57415820;rs142277302;rs75647646;rs117896986;rs77598730;rs117635410;rs79198577;rs138937647;rs117900706;rs79093852;rs79752560;rs74233337;rs78181306;rs75790622;rs7068551;rs7068825;rs78295234;rs78908086;rs75758101;rs77374190;rs7585…	rs10829959	0.08414	1.0203	0.0116	T	C
10	133271936	133273873	1938	dmr384	rs149099589;rs7090882;rs113126580;rs7091184;rs7911319	rs149099589	0.1177	0.93688	0.0417	A	C		rs113126580;rs149099589;rs7911319;rs7090882;rs7091184;rs56184614;rs56348818;rs7090453;rs115889754;rs117794596;rs144930747;rs78426960;rs113215122;rs138589795;rs75827072;rs74320767;rs115012974;rs4604792;rs141903429;rs3125555;rs3123187;rs3123181;rs3123163;rs3123152;rs3125557;rs3123150;rs6482890;rs4751396;rs10830008;rs11017985;rs4751397;rs6482891;rs6482892;rs7081384;rs4751398;rs12778651;rs12779702;rs…	rs3123181	0.03064	0.97404	0.0122	T	C
10	133366201	133368562	2362	dmr385	rs10741265;rs4598583;rs7099134;rs6482909;rs6482910;rs61864019;rs72850821;rs68034166;rs7099190;rs118016113;rs36149044	rs6482910	0.2923	0.98866	0.0109	T	C		rs6482909;rs118016113;rs7099134;rs36149044;rs10741265;rs6482910;rs72850821;rs68034166;rs61864019;rs4598583;rs7099190;rs7922106;rs3935348;rs4072689;rs7906001;rs10830050;rs5028279;rs10830054;rs11018072;rs4573607;rs4466743;rs7077859;rs4403728;rs4405222;rs4331009;rs4405223;rs4335460;rs10765092;rs10830040;rs10830041;rs7070460;rs10830042;rs7070467;rs7085853;rs7086897;rs7074167;rs7074291;rs7071038;rs709…	rs10830048	0.09151	1.01857	0.0109	T	G
10	133476648	133479366	2719	dmr386	rs80344650;rs7477616;rs59173982;rs143998040;rs7896527;rs12573730;rs74772559;rs72853637;rs55637547;rs7477649;rs12256659;rs9419675;rs12256979;rs72853636;rs60553529;rs7474966	rs74772559	0.112	1.06088	0.0372	A	C		rs74772559;rs12573730;rs7477616;rs7474966;rs7477649;rs7896527;rs60553529;rs9419675;rs143998040;rs72853636;rs55637547;rs72853637;rs80344650;rs12256659;rs59173982;rs12256979;rs7096432;rs61861784;rs61861785;rs4511220;rs7073712;rs56235494;rs72479347;rs7074471;rs3935151;rs11156524;rs10872822;rs11156526;rs11156528;rs4427493;rs11156539;rs7475364;rs12250257;rs11156544;rs78903389;rs10159636;rs74830840;rs1…	rs74772559	0.112	1.06088	0.0372	A	C
10	133559963	133561515	1553	dmr387	rs9419587;rs9419650;rs11597370;rs77108246;rs9419649;rs9419648;rs9419586	rs11597370	0.04209	1.02378	0.0116	A	G		rs77108246;rs9419586;rs9419648;rs11597370;rs9419649;rs9419587;rs9419650;rs9419651;rs9419588;rs7905678;rs7097668;rs7897701;rs4307646;rs7072226;rs11592229;rs11816223;rs11593924;rs7077896;rs7077912;rs55899446	rs11592229	0.02623	0.97463	0.0116	C	G
10	134062441	134063592	1152	dmr388	rs116043737;rs4880361	rs116043737	0.005323	0.88665	0.0432	C	G		rs4880361;rs116043737;rs12411509;rs3814609;rs12412676;rs4880360;rs116697307;rs116569655;rs76691816;rs74356420;rs116397427;rs116100944;rs76037708;rs79356379;rs75524955;rs149712085;rs74910512;rs74435988	rs116043737	0.005323	0.88665	0.0432	C	G
10	134199804	134200047	244	dmr389	rs149026032;rs12767839	rs12767839	0.1069	0.95304	0.0298	T	C		rs149026032;rs12767839;rs138682074;rs12768660;rs34147997	rs12768660	0.05824	0.94838	0.028	T	C
10	134212236	134213165	930	dmr390	rs28654397;rs74359895;rs28461301;rs11146359;rs28550495;rs55778854	rs74359895	0.2095	1.04039	0.0315	T	C		rs28461301;rs28550495;rs28654397;rs11146359;rs55778854;rs74359895	rs74359895	0.2095	1.04039	0.0315	T	C
10	134225869	134227183	1315	dmr391	rs4075187;rs57735269;rs7898069;rs3935299;rs7911063	rs57735269	0.1694	1.04561	0.0324	A	G		rs4075187;rs7898069;rs3935299;rs57735269;rs7911063;rs11817589;rs11146365;rs12570012;rs7067749	rs57735269	0.1694	1.04561	0.0324	A	G
10	134938413	134939995	1583	dmr392	rs4838798;rs2748432;rs2748433;rs10857783	rs2748433	0.04661	0.97707	0.0117	A	G		rs2748432;rs10857783;rs2748433;rs4838798;rs2806446;rs34774469;rs761777;rs11101942;rs11101943;rs12257731;rs12252867;rs10776696;rs73399158;rs3827690;rs3827689;rs4838799;rs4838666;rs112392618;rs10857669;rs11101585;rs12250451;rs11527812;rs11101588;rs11101589;rs10857782;rs761776	rs2748433	0.04661	0.97707	0.0117	A	G
10	135012626	135013639	1014	dmr393	rs73388551;rs2998138;rs3008387;rs3008388;rs12766730;rs9419022;rs79386055	rs12766730	0.1048	0.98108	0.0118	T	C		rs3008388;rs79386055;rs2998138;rs12766730;rs3008387;rs9419022;rs73388551;rs2998137;rs9419023;rs9419024;rs3008383;rs2998131;rs3008382;rs3008381;rs3008380;rs9418942;rs3008374;rs9418943;rs9419027;rs2998126;rs3008371;rs9418945;rs3008390;rs2998136;rs2998135;rs2998134;rs9418941;rs3008386;rs3008385;rs3008384;rs2998129;rs3008378;rs3008377;rs2998128;rs10857686;rs9418947;rs3008395;rs2998139;rs3008389;rs790…	rs7906339	0.08818	0.9802	0.0117	T	C
10	135052041	135053740	1700	dmr394	rs74164127;rs9419033;rs7475239;rs2270194;rs9418951;rs880340;rs2270193;rs9418952	rs74164127	0.2965	0.97668	0.0226	A	C		rs7475239;rs2270194;rs2270193;rs880340;rs9418951;rs9418952;rs74164127;rs9419033;rs9418953;rs9419034;rs2998124;rs4838708;rs4838709;rs10857692;rs10857693;rs7918936;rs7896462;rs10160092	rs2998124	0.228	0.97297	0.0227	T	G
11	331075	331352	278	dmr395	rs7395319	rs7395319	0.4656	0.98797	0.0165	T	C		rs7395319;rs10751650;rs9736417;rs9736185;rs9736217;rs10160661;rs9666598	rs9736185	0.2517	1.01939	0.0167	A	G
11	476393	477457	1065	dmr396	rs140753406;rs3888797	rs140753406	0.1222	1.0594	0.0373	A	G		rs140753406;rs3888797;rs141380636;rs35294337;rs12792208;rs7110400;rs7118621;rs55653405;rs55976759;rs56352613;rs55961417;rs7926444;rs7983;rs11246165;rs4963191;rs7930593;rs7944548;rs34300336;rs12422043;rs111846327;rs4963185;rs11822821;rs142869906;rs76082622;rs55776197;rs7121262;rs12797431;rs6598018;rs11823647;rs11821341;rs4963139;rs6598017;rs7121599;rs7113255;rs7935013;rs61876327;rs34255371;rs12799…	rs12792208	0.02748	1.08926	0.0388	A	G
11	848887	849383	497	dmr397	rs28402197	rs28402197	0.2652	1.02973	0.0263	C	G		rs28402197;rs185715631;rs117072969;rs117024494;rs28475448;rs28434354;rs35161470;rs11629;rs117443497	rs117072969	0.1153	1.04289	0.0266	A	G
11	1050952	1052881	1930	dmr398	rs61869022;rs117767009;rs11246387;rs10794359	rs10794359	0.02266	1.02665	0.0116	T	C		rs117767009;rs61869022;rs10794359;rs11246387;rs11246381;rs11246383;rs11602663;rs55965773;rs10902271;rs72842419;rs72842421;rs56139616;rs61869021	rs10794359	0.02266	1.02665	0.0116	T	C
11	1765622	1766510	889	dmr399	rs3740622;rs76569558	rs3740622	0.7906	0.99671	0.0125	A	G		rs3740622;rs76569558;rs2010150;rs2010152;rs2010153;rs56917682;rs57271766;rs59571891;rs3740621;rs56347164;rs57813501;rs61525822;rs2334411;rs55956004;rs16927524;rs7943617;rs3740625;rs3740624;rs3740623;rs7940241;rs7951148;rs56260077;rs7938305;rs867573;rs2334410;rs1105312;rs1105311;rs939253;rs939252;rs939251;rs56058133;rs61409949;rs112379600;rs17834326;rs113741541;rs72850950	rs2010150	0.5597	0.99233	0.0131	A	C
11	1974332	1975354	1023	dmr400	rs757409;rs113666865;rs217208;rs217207;rs138935454;rs217206	rs113666865	0.2284	0.95964	0.0342	T	C		rs217206;rs217207;rs217208;rs113666865;rs757409;rs138935454;rs11041941;rs4980378;rs7395920;rs656757;rs1877443;rs1706873;rs217203;rs1635155;rs217213;rs2137322;rs7102920;rs1618613;rs217202;rs217205;rs217236;rs79515490;rs116624254;rs147239461;rs75676658;rs76592672;rs75711836	rs113666865	0.2284	0.95964	0.0342	T	C
11	2049033	2050674	1642	dmr401	rs7940766;rs7928968;rs112695057;rs61867027;rs11564734;rs186373925	rs7940766	0.205	0.9856	0.0114	A	G		rs186373925;rs112695057;rs11564734;rs61867027;rs7928968;rs7940766;rs61867028;rs61867029;rs10840225;rs61867055	rs7940766	0.205	0.9856	0.0114	A	G
11	2187966	2189347	1382	dmr402	rs6357;rs67482701;rs4074905	rs6357	0.6933	0.99491	0.0129	T	C		rs6357;rs67482701;rs4074905;rs4930043;rs4072824;rs7479936;rs4072826	rs7479936	0.6792	0.99481	0.0126	T	G
11	2833223	2833826	604	dmr403	rs11024184	rs11024184	0.02637	1.02583	0.0115	A	C		rs11024184	rs11024184	0.02637	1.02583	0.0115	A	C
11	2857620	2859645	2026	dmr404	rs2299620;rs468153;rs11024285;rs458069;rs234869;rs72847582;rs2237896;rs74046911;rs234866;rs72847584;rs2237897;rs234867;rs72847583;rs234868	rs234868	9.369e-05	0.95581	0.0116	A	G		rs11024285;rs234866;rs2299620;rs2237896;rs72847582;rs2237897;rs74046911;rs234867;rs458069;rs234868;rs468153;rs72847583;rs234869;rs72847584;rs11024277	rs234868	9.369e-05	0.95581	0.0116	A	G
11	2871228	2871479	252	dmr405	NA	NA	NA	NA	NA	NA	NA		NA	NA	NA	NA	NA	NA	NA
11	3165958	3167273	1316	dmr406	rs1530584;rs11025600;rs11025604;rs11601774;rs11025603;rs72844096;rs11025598;rs67977278;rs12277346;rs1562352;rs11025599;rs145091283;rs111253314;rs113515023	rs67977278	0.01821	0.9499	0.0218	C	G		rs1530584;rs67977278;rs72844096;rs145091283;rs1562352;rs113515023;rs11601774;rs11025598;rs11025599;rs11025600;rs12277346;rs111253314;rs11025603;rs11025604;rs78666232;rs77244861;rs145930741;rs111710554;rs112216161;rs113076175;rs59956565;rs111320734;rs118109039;rs73415946;rs113153611;rs59062879;rs76882155;rs117045690;rs73415959;rs112251751;rs111675306;rs112459483;rs76725158;rs112138476;rs114184833;…	rs67977278	0.01821	0.9499	0.0218	C	G
11	4233388	4233482	95	dmr407	rs7125955	rs7125955	0.1226	0.93998	0.0401	T	C		rs7125955;rs60589910;rs78965069;rs78453720	rs7125955	0.1226	0.93998	0.0401	T	C
11	9685954	9686730	777	dmr408	NA	NA	NA	NA	NA	NA	NA		NA	NA	NA	NA	NA	NA	NA
11	11999149	12001745	2597	dmr409	rs118002437;rs144229143;rs79793349;rs118142202;rs16910272;rs4757519;rs10734190;chr11_12000041_D;rs2035934;rs3750936;rs7395522;rs72857664	rs4757519	0.2696	1.01207	0.0108	A	G		rs3750936;chr11_12000041_D;rs118002437;rs144229143;rs72857664;rs16910272;rs2035934;rs7395522;rs118142202;rs4757519;rs10734190;rs79793349;rs117728121;rs190669652;rs117280572;rs139352979;rs79043041;rs16910268;rs75196150;rs16910270;rs16910276;rs111480216;rs117747453;rs34511735;rs143160909;rs56205137;rs72857653;rs56411834;rs55758252;rs11602985;rs11603015;rs4586138;rs1994843;rs2172466;rs7396187;rs2291…	rs3812743	0.1256	0.98393	0.0106	T	C
11	17565218	17565769	552	dmr410	rs7125811	rs7125811	0.2086	0.98639	0.0109	A	G		rs7125811;rs12360902;rs7111978;rs10741729	rs7125811	0.2086	0.98639	0.0109	A	G
11	44587568	44590890	3323	dmr411	rs77267507;rs78406009;rs78367900;rs12362531;rs34647376;rs80226633;rs10769059;chr11_44587594_D;rs4365036;rs3924366;rs10838307;rs79427195;rs77759039;rs61881362;rs78327435;rs76491743;rs12277292	rs78367900	0.04481	1.03365	0.0165	A	G		rs76491743;chr11_44587594_D;rs12277292;rs78367900;rs80226633;rs4365036;rs77267507;rs12362531;rs79427195;rs61881362;rs3924366;rs10838307;rs77759039;rs78327435;rs78406009;rs34647376;rs10769059;rs71490071;rs35224221;rs73454712;rs71490072;rs35300609;rs35056404;rs36018758;rs36121204;rs79001606;rs75791287;rs75545097;rs12577062;rs76990354;rs79489730;rs78803757;rs4433563;rs139891019;rs139548523;rs7935894…	rs111310659	0.03541	1.03603	0.0168	A	T
11	45918167	45918514	348	dmr412	NA	NA	NA	NA	NA	NA	NA		NA	NA	NA	NA	NA	NA	NA
11	60828551	60830482	1932	dmr413	rs175122;rs175119;rs2905492;rs2905493;rs3016175;rs175121;rs11230582;rs175120;rs2905499;rs3019554;rs3019555	rs175121	0.04941	1.02583	0.013	T	G		rs3019555;rs2905492;rs175119;rs175120;rs175121;rs11230582;rs3019554;rs2905499;rs2905493;rs175122;rs3016175;rs61895848;rs175124;rs175128;rs650258;rs11230581;rs75148619	rs650258	0.02523	1.02532	0.0112	T	C
11	61532286	61533640	1355	dmr414	NA	NA	NA	NA	NA	NA	NA		NA	NA	NA	NA	NA	NA	NA
11	63529507	63530821	1315	dmr415	rs11551215;chr11_63530478_I;chr11_63530467_I;rs116905948	chr11_63530478_I	0.02735	1.04331	0.0192	I5	D		rs11551215;chr11_63530467_I;chr11_63530478_I;rs116905948;rs117822453;rs76521210;rs118077042;rs79931132;rs147008623;rs192393549;rs58508927;rs12291587;rs7122132;rs80003186;rs41509648;rs74549092;rs1404500;rs520908;rs17615385;rs7113534;rs7118001;rs75749294;rs2959886;rs61928236;rs61928237;rs140628142;rs2509744;rs7106670;rs534876;rs7128040;rs588523;rs61928238;rs61928239;rs61928241;rs476034;rs111909742;…	rs2959881	0.02484	0.96599	0.0154	A	G
11	63531562	63533650	2089	dmr416	rs80244664	rs80244664	0.6386	0.97981	0.0435	A	G		rs80244664;rs185776954	rs185776954	0.4512	0.96715	0.0443	A	G
11	63768765	63768809	45	dmr417	rs79355361	rs79355361	0.05709	1.06641	0.0338	A	G		rs79355361;rs145924149;rs117005008;rs117927754;rs7107584;rs189050420;rs148805165;rs142528796;rs149286365	rs148805165	0.0253	1.08004	0.0344	T	C
11	63812701	63814361	1661	dmr418	chr11_63812846_D;chr11_63813565_D;rs138041484;chr11_63814186_D;rs189216714	chr11_63812846_D	0.0008265	0.95313	0.0144	I2	D		chr11_63812846_D;rs138041484;chr11_63813565_D;rs189216714;chr11_63814186_D;rs559116;rs562661;rs562750;rs2014328;rs477400;rs513552;rs478294;rs530399;rs540741;rs562664;rs947843;rs1188017;rs546964;rs2622410;rs2701552	rs546964	0.0001679	0.94743	0.0144	C	G
11	64004952	64008186	3235	dmr419	rs595880;rs7125217;rs57831436;rs2429454;rs594942;rs2361217;rs11607007;rs4930152;rs12794145;rs58779949	rs11607007	0.00451	1.04029	0.0139	T	C		rs4930152;rs594942;rs595880;rs12794145;rs7125217;rs2429454;rs58779949;rs57831436;rs2361217;rs11607007;rs599908;rs7943988;rs28395882;rs3815362;rs1317494;rs72922077;rs56057146;rs11231741;rs72924108;rs11231746;rs731703;rs28364831;rs9787810;rs7122759;rs11231749;rs66493355;rs72922019;rs12366035;rs11604782;rs11603384;rs11601522;rs1860368;rs2429455;rs3741404;rs11603042;rs2070765;rs12798333;rs72922039;rs…	rs7111278	0.001702	1.04477	0.014	A	G
11	65306791	65307551	761	dmr420	rs143200916;rs11227217	rs143200916	0.2422	1.06322	0.0524	T	C		rs11227217;rs143200916;rs2846139;rs58621819;rs3200401;rs10896012;rs7931311;rs1783541;rs1144928;rs947791	rs7931311	0.09802	0.97736	0.0138	A	C
11	65313889	65314171	283	dmr421	rs35361085	rs35361085	0.5458	0.98423	0.0263	A	G		rs35361085;rs35111506;rs34412377;rs36009527;rs36085849	rs35111506	0.5365	0.9856	0.0235	C	G
11	65314269	65314541	273	dmr422	NA	NA	NA	NA	NA	NA	NA		NA	NA	NA	NA	NA	NA	NA
11	65352341	65352816	476	dmr423	NA	NA	NA	NA	NA	NA	NA		NA	NA	NA	NA	NA	NA	NA
11	65560089	65560804	716	dmr424	rs642803;rs3814707	rs3814707	0.04546	0.9759	0.0122	A	G		rs642803;rs3814707;rs644740;rs67300439;rs557675;rs12797706;rs2276133	rs3814707	0.04546	0.9759	0.0122	A	G
11	66627390	66628632	1243	dmr425	rs79696213;rs3802743;rs2513658;rs148024674	rs2513658	0.000651	1.03728	0.0107	A	G		rs3802743;rs148024674;rs79696213;rs2513658;rs57466874;rs117910719;rs142296495;rs2380757;rs2380758;rs138103239;rs11828542;rs139676757;rs140027852;rs115923925;rs139897265;rs138510592;rs145323014;rs116704918;rs114427454;rs75182806;rs79308995;rs75564761;rs78624099;rs78875515;rs111490736;rs113612873;rs112918668;rs4397861;rs57240313;rs74583953;rs78195441;rs76844511;rs114771763;rs58800112;rs78322764;rs6…	rs594313	0.0005616	1.0378	0.0107	T	C
11	67137820	67139454	1635	dmr426	rs75875328	rs75875328	0.7842	0.98797	0.0441	T	C		rs75875328;rs80108075;rs79442357;rs191661216;rs113769194;rs113835299;rs2228522;rs58423665;rs75755557;rs111884969;rs7937611;rs75081047;rs61663253;rs76500565;rs57327069;rs78551780;rs74332695;rs139742162;rs75498182;rs655168;rs1253784;rs10400320;rs682509;rs57724865;rs59057433;rs645387;rs78190743;rs4271388;rs4457752;rs77437160;rs10750796;rs4344498;rs3741189;rs77616675;rs10732253;rs3825022;rs1894111;rs…	rs59817822	0.579	0.97619	0.0435	A	G
11	67186280	67186579	300	dmr427	NA	NA	NA	NA	NA	NA	NA		NA	NA	NA	NA	NA	NA	NA
11	68761837	68762360	524	dmr428	rs12420399	rs12420399	0.01535	1.03241	0.0131	A	G		rs12420399;rs34758042;rs35527926;rs11228427;rs11228428;rs7946176;rs10896388;rs12807245;rs752296;rs7950368;rs7342252;rs4930636;rs7949596;rs7342227;rs6591364;rs6591365;rs7924731;rs2846195;rs2602824;rs35901831;rs12806229;rs12788769	rs7342252	0.004738	1.03666	0.0128	A	G
11	69195078	69195511	434	dmr429	rs7933253;rs6606659;rs7478716	rs6606659	0.4413	0.98059	0.0254	T	C		rs7933253;rs7478716;rs6606659;rs7481188;rs4980737;rs4980738;rs66721208;rs12790064;rs7484184;rs10737161;rs7924423;rs9888194;rs9888160;rs4363633;rs7938339;rs7944199;rs7944218;rs4519115;rs7482707;rs4980760;rs10737162;rs4980764;rs6606661;rs10752578;rs10737163;rs7927751;rs7928338;rs6606663;rs6606664;rs6606665;rs6422896;rs7482299;rs4077336;rs4077334;rs6606668;rs6606669;rs6606670;rs4980589;rs4980770;rs9…	rs4980572	0.2818	0.98817	0.0111	A	G
11	69706540	69706908	369	dmr430	NA	NA	NA	NA	NA	NA	NA		NA	NA	NA	NA	NA	NA	NA
11	69794240	69797062	2823	dmr431	rs60870656;rs113315975;chr11_69795386_D;rs55709757;rs112049282;rs112419492;chr11_69795390_D;rs28630519;rs111586725;rs55990760;rs140318399	chr11_69795390_D	0.05755	1.03977	0.0205	I2	D		rs60870656;rs28630519;rs113315975;chr11_69795386_D;chr11_69795390_D;rs112419492;rs55990760;rs111586725;rs140318399;rs55709757;rs112049282;rs3867282;rs28608708;rs28861722;rs112081022;rs28600978;rs28478369;rs28546239;rs28800608;rs148797098;rs141287317;rs12284889;rs12284945;rs11236857;rs11237084;rs3867289;rs143085966;rs28532161;rs55714734;rs55665863;rs111496152;rs112014453;rs146500279;rs138799224;rs…	rs3867282	0.05669	1.03894	0.02	A	G
11	70483555	70484676	1122	dmr432	rs473697;rs12808630;rs35138631;rs80344798;chr11_70484274_I;rs474329;rs536637;rs581395	rs80344798	0.01251	0.92654	0.0306	T	G		rs12808630;rs80344798;rs536637;rs473697;rs35138631;chr11_70484274_I;rs474329;rs581395;rs11820809;rs142574997;rs138092447;rs74584175;rs75880361;rs76759018;rs145041054;rs149114189;rs78971150;rs80139118;rs144747616;rs117277373;rs76447944;rs117136585;rs73523888;rs505263;rs11820787;rs58084755;rs11236901;rs35485971;rs35972646;rs61886372;rs61886373;rs61886374;rs12786087;rs61886375;rs35767618;rs12796439;…	rs1794086	0.01229	1.02768	0.0109	T	C
11	70601620	70602104	485	dmr433	rs76812557;rs150199289;rs515675;rs12292049;chr11_70602103_I;rs141823512	chr11_70602103_I	0.1881	0.9859	0.0108	I2	D		rs76812557;rs12292049;rs141823512;rs150199289;chr11_70602103_I;rs515675;rs12286743;rs1664197;rs562336;rs1783614;rs495180;rs494480;rs532890;rs512041;rs563105;rs566182;rs567412;rs579818;rs3017483;rs478636;rs3016184;rs522044;rs561246;rs531827;rs10751282;rs10793286;rs12275539;rs10899442;rs10899443;rs1562192;rs1562191;rs2440887;rs11237387;rs4980640;rs12275075;rs4980633;rs61886446;rs11237291;rs11237298…	chr11_70602103_I	0.1881	0.9859	0.0108	I2	D
11	71948284	71948674	391	dmr434	rs11548491	rs11548491	0.1254	1.03365	0.0216	C	G		rs11548491;rs9886;rs70940824;rs7110260;rs527905;rs3900852;rs61736312;rs2276046	rs527905	0.116	1.03427	0.0215	C	G
11	74442827	74442937	111	dmr435	rs11236236	rs11236236	0.08241	0.98098	0.011	A	G		rs11236236;rs12223076;rs12223417;rs6592594;rs12419371;rs56187629;rs968305;rs11236233;rs61897000;rs112639765	rs6592594	0.05764	0.97912	0.0111	T	C
11	76506726	76507090	365	dmr436	rs11546727	rs11546727	0.2197	1.03634	0.0291	A	G		rs11546727;rs73503690	rs11546727	0.2197	1.03634	0.0291	A	G
11	85195015	85195210	196	dmr437	NA	NA	NA	NA	NA	NA	NA		NA	NA	NA	NA	NA	NA	NA
11	119187920	119190776	2857	dmr438	rs71484135;rs2511842;rs182943050	rs71484135	0.006615	0.95028	0.0188	T	C		rs71484135;rs2511842;rs182943050	rs71484135	0.006615	0.95028	0.0188	T	C
11	119724616	119729021	4406	dmr439	rs35163144;rs6589781;rs145723586;rs7113123;rs11602779;rs514212;rs117881472;rs10892478;rs71484150;rs73008667;rs140657166;rs117725440;rs76861941;rs75656542;rs35968460	rs140657166	0.03527	1.06897	0.0317	A	C		rs514212;rs75656542;rs35163144;rs11602779;rs35968460;rs6589781;rs7113123;rs73008667;rs10892478;rs71484150;rs117881472;rs76861941;rs140657166;rs145723586;rs117725440;rs500401;rs475159;rs570521;rs117672839;rs11607827;rs35825681;rs34699720;rs34071565;rs35385093;rs7925677;rs12808728;rs4938733;rs76097780	rs140657166	0.03527	1.06897	0.0317	A	C
11	119884329	119887951	3623	dmr440	rs638000;rs630775;rs76260364;rs652824;rs77257523;rs608298;rs667670;chr11_119886597_I;rs77526581;rs616889;rs637463;rs630332;rs632039;rs11217634;rs609467;rs949050;rs76924546;rs649586;chr11_119887942_I;rs61897906;rs72996698;chr11_119884994_I;rs77840919;rs665683;rs183983492;rs607888;rs12787692;rs116088536;rs80006645	rs630332	0.03329	1.04707	0.0216	A	G		rs665683;rs77526581;rs80006645;rs616889;rs77840919;rs77257523;rs76260364;rs652824;rs116088536;chr11_119884994_I;rs76924546;rs949050;rs630332;rs630775;rs649586;rs667670;rs632039;rs638000;rs12787692;rs637463;rs72996698;chr11_119886597_I;rs608298;rs607888;rs11217634;rs183983492;rs609467;chr11_119887942_I;rs61897906;rs7936363;rs590282;rs639484;rs588052;rs601366;rs655929;rs672295;rs12272524;rs77309894…	rs593252	0.01904	1.05306	0.022	A	G
11	119932229	119933217	989	dmr441	rs114461031;rs1320685;rs61897936;chr11_119933192_I;rs117866439;rs896690	rs114461031	0.105	1.03593	0.0218	T	G		rs117866439;rs896690;rs114461031;rs1320685;rs61897936;chr11_119933192_I;rs618166;rs673357;rs659127;rs652376;rs630842;rs684233;rs632215;rs78443404;rs117243996;rs138611206;rs12281564;rs7125256;rs11607997;rs10892527	rs117243996	0.09854	1.03666	0.0218	T	C
11	122910388	122911043	656	dmr442	rs11218936;rs77646611	rs77646611	0.00715	0.86675	0.0532	A	G		rs11218936;rs77646611;rs736972;rs2077542;rs2012271;rs6589965;rs11218927;rs3892259;rs147292584;rs188456140;rs138273903	rs77646611	0.00715	0.86675	0.0532	A	G
11	132951877	132952108	232	dmr443	rs113618539	rs113618539	0.5927	0.96214	0.0722	A	G		rs113618539	rs113618539	0.5927	0.96214	0.0722	A	G
11	134341397	134341442	46	dmr444	rs117359673	rs117359673	0.233	0.94563	0.0468	T	G		rs117359673	rs117359673	0.233	0.94563	0.0468	T	G
11	134405804	134407395	1592	dmr445	rs145565649;rs11602388;rs12272206;rs10894837;rs11600683;rs6590744;rs6590743;rs111533208;rs7109085;rs148221923	rs12272206	0.0002704	1.04707	0.0126	C	G		rs6590743;rs6590744;rs148221923;rs7109085;rs145565649;rs111533208;rs11602388;rs10894837;rs11600683;rs12272206;rs6590745;rs7129387;rs7945798;rs118003852;rs11223889;rs10894838;rs3924413;rs4936239;rs75381052;rs73593274;rs73593283;rs3922656;rs73593289;rs78636935;rs76125015;rs11600736;rs76022972;rs11602023;rs11603227;rs76546472	rs12272206	0.0002704	1.04707	0.0126	C	G
12	2801001	2802613	1613	dmr446	chr12_2801469_I	chr12_2801469_I	0.635	0.99283	0.0152	I2	D		chr12_2801469_I;rs182024760;rs182394984;rs113309972;rs10505724;rs10431348;rs876503;rs55830098;rs13328976;rs12228313;rs1592573;rs10848693;rs4765986;rs12372529	rs10505724	0.2558	1.01725	0.015	T	C
12	3140291	3142222	1932	dmr447	rs78688024;rs12580779;chr12_3141901_D;chr12_3141898_D;chr12_3140887_I;rs74054840;rs74054842;rs74054836;rs75890828;rs10848765;rs74054839;rs74054838;rs114242610;rs12812901;rs74054835;rs74054837;rs77864708	chr12_3141898_D	0.3333	1.01806	0.0185	I12	D		rs12812901;rs74054835;rs74054836;chr12_3140887_I;rs74054837;rs12580779;rs74054838;rs74054839;rs74054840;rs77864708;rs78688024;rs10848765;rs114242610;rs74054842;rs75890828;chr12_3141898_D;chr12_3141901_D;rs146819193;rs79448516;rs60272155;rs7304133;rs61369361;rs118157965;rs117147960;rs117933434;rs111715970;rs112738441;rs77799904;rs117439761;rs117119220;rs149405695;rs143792259;rs75964601;rs147660019…	rs76078634	0.1739	0.95485	0.0339	T	C
12	4192157	4194067	1911	dmr448	rs11062992;chr12_4193373_D	rs11062992	0.05277	1.02327	0.0119	A	G		rs11062992;chr12_4193373_D;rs117704045;rs117653498;rs117314805;rs80207749;rs4765767;rs2072497;rs7975418;rs11062999;rs11063000;rs4765769;rs10848978;rs10848979;rs759312;rs741244;rs741245;rs11063002;rs11063003;rs11063004;rs759306;rs78540114;rs10848981;rs10848982;rs10848983;rs10848984;rs10774193;rs2003578;rs3889565;rs2003579;rs60789908;rs59925288;rs59759498;rs12230013;rs12228949;rs11063007;rs11063008…	rs59925288	0.004935	1.03531	0.0124	A	G
12	4388104	4390160	2057	dmr449	rs3217810;rs3217817;rs3217812;rs4372527;rs3217806;MERGED_DEL_2_67822;rs3217816;rs11063072	rs4372527	0.04379	1.02706	0.0132	A	G		rs3217806;rs3217810;rs3217812;MERGED_DEL_2_67822;rs4372527;rs11063072;rs3217816;rs3217817;rs75008139;rs3217844;rs3217856;rs3217855	rs4372527	0.04379	1.02706	0.0132	A	G
12	8025292	8025434	143	dmr450	NA	NA	NA	NA	NA	NA	NA		NA	NA	NA	NA	NA	NA	NA
12	33205519	33206104	586	dmr451	rs7307789;rs7136933	rs7307789	0.3632	1.0145	0.0159	A	T		rs7307789;rs7136933;rs111431104;rs75584070;rs80083846;rs1500069;rs76959792;rs75682480;rs76805945;rs56105980;rs112724369;rs117255799;rs111906481;rs56360038;rs7484748;rs2389121;rs113026824;rs7970662;rs145684279;rs112928733;rs7137135;rs17624271;rs16920554;rs12826087;rs12826430;rs12827849;rs35751306;rs35998646;rs34677498;rs12809364;rs12809606;rs12810009;rs17553811;rs12817259;rs12817273;rs12817157;rs1…	rs145684279	0.1985	0.97941	0.0162	T	C
12	43965827	43965916	90	dmr452	NA	NA	NA	NA	NA	NA	NA		NA	NA	NA	NA	NA	NA	NA
12	49364194	49365367	1174	dmr453	rs148868778;rs833843	rs148868778	0.1179	1.09779	0.0596	C	G		rs833843;rs148868778;rs833842;rs833840;rs2446987;rs2447000;rs2447001;rs9788029;rs7976473;rs833820;rs833821;rs61942209;rs11168811;rs117184466	rs117184466	0.05665	1.12064	0.0597	C	G
12	49724486	49726712	2227	dmr454	rs59990555;rs2230549;rs10400567;rs10400435;rs3088008;chr12_49726255_I	rs10400435	0.06844	0.97287	0.0151	T	C		rs3088008;rs2230549;rs10400567;rs10400435;chr12_49726255_I;rs59990555;rs4898504;rs4898519;rs11168974;rs73309977;rs59575791;rs11835303;rs4243545;rs12822293;rs59450066;rs79559044;rs3847767;rs56911877;rs74338771;rs77858467;rs76159524;rs57755392;rs138459854;rs10875946;rs10875948;rs11168972;rs112652751;rs7398257;rs7397166;rs7398252;rs73309973;rs61649357;rs12318618	rs10400435	0.06844	0.97287	0.0151	T	C
12	50356056	50356141	86	dmr455	NA	NA	NA	NA	NA	NA	NA		NA	NA	NA	NA	NA	NA	NA
12	51786566	51788039	1474	dmr456	chr12_51786837_D;rs11169826;rs12371092;chr12_51786836_D;rs10747612	chr12_51786837_D	0.01503	0.97375	0.0109	I5	D		chr12_51786836_D;chr12_51786837_D;rs12371092;rs11169826;rs10747612;rs1991432;rs12322423;rs10876170;rs6580828;rs907349;rs12371569;rs4761811;rs2359603;rs6580830;rs6580831;rs35367127;rs4237901;rs12366428;rs4761978;rs12829333;rs34320696;rs3847854;rs2114875;rs907348;rs10876171;rs7300192	rs10876170	0.0111	0.97258	0.0109	T	C
12	52281752	52281853	102	dmr457	NA	NA	NA	NA	NA	NA	NA		NA	NA	NA	NA	NA	NA	NA
12	52672873	52672964	92	dmr458	rs2168761	rs2168761	0.01833	0.97132	0.0123	T	C		rs2168761;rs1894034;rs35738134;rs12812669;rs2857681;rs2852474;rs2077346	rs2168761	0.01833	0.97132	0.0123	T	C
12	52938302	52940719	2418	dmr459	rs11610919;rs10783518;rs10747642;rs11170171;rs2292507;rs10747641;chr12_52939407_D;rs10506307;rs10783519;rs4761926;rs2292506;rs603193;rs73105537	rs603193	0.08178	1.06769	0.0376	T	C		rs2292506;rs2292507;rs10783518;rs10783519;rs10506307;chr12_52939407_D;rs73105537;rs10747641;rs10747642;rs11170171;rs603193;rs4761926;rs11610919;rs7961185;rs10876307;rs17662023;rs10876308;rs11170170;rs4761802;rs2292505;rs4761927;rs4761803;rs4761928;rs4761929;rs12308719;rs10876309;rs3803085;rs4761930;rs3809185;rs3803083;rs35919446;rs34359651;rs73105600;rs79355844	rs603193	0.08178	1.06769	0.0376	T	C
12	54369207	54369397	191	dmr460	NA	NA	NA	NA	NA	NA	NA		NA	NA	NA	NA	NA	NA	NA
12	54409195	54410511	1317	dmr461	chr12_54410007_I	chr12_54410007_I	0.6833	1.00471	0.0116	I7	D		chr12_54410007_I	chr12_54410007_I	0.6833	1.00471	0.0116	I7	D
12	57618857	57619143	287	dmr462	NA	NA	NA	NA	NA	NA	NA		NA	NA	NA	NA	NA	NA	NA
12	57629571	57630260	690	dmr463	rs116973701;rs75633682	rs75633682	0.1339	1.09582	0.061	T	C		rs116973701;rs75633682;rs776037;rs76823783;rs76667525;rs80061381;rs75807552;rs75907432;rs78542359;rs149653972;rs79240883;rs75855910;rs116265576;rs75541030;rs117374366;rs78565619;rs80193689;rs76392986;rs34950222;rs34248177;rs35021926;rs7304504;rs74093103;rs56273568;rs74452158;rs74093104;rs78632763;rs74604483;rs62620661;rs61978619;rs17854829;rs74093113;rs74093115;rs28365863;rs74093117;rs11557166	rs7304504	0.07132	0.9091	0.0528	A	G
12	58020573	58021614	1042	dmr464	rs17454674;rs10083154;rs12320537;rs813516	rs813516	0.1843	1.05517	0.0404	A	G		rs17454674;rs813516;rs10083154;rs12320537;rs810205;rs2640606;rs1678517;rs1689602;rs1689599;rs1678521;rs1689591;rs774894;rs703832;rs774887;rs1082502;rs774888;rs1092472;rs1082503;rs1629032;rs11172277;rs7968113;rs7953157;rs7977084;rs1678514;rs1678515;rs1678516;rs1689604;rs1678520;rs1689601;rs1689600;rs1678522;rs1678523;rs1689598;rs1678524;rs1678525;rs1678526;rs1689597;rs1678527;rs1678529;rs1689596;r…	rs774898	0.1642	1.01765	0.0126	T	G
12	66262214	66266313	4100	dmr465	rs142698260;rs138266740;rs77927863;rs73119900;rs1383306;rs77132034;rs73119902	rs77132034	0.01883	0.94384	0.0246	T	C		rs73119900;rs1383306;rs73119902;rs138266740;rs77927863;rs77132034;rs142698260;rs73121704;rs73121705;rs115405581;rs145985747;rs73113884;rs73113886;rs73113891;rs73113896;rs73113897;rs73113898;rs73113900;rs73115415;rs73115418;rs73115419;rs73115420;rs117782175;rs73115423;rs1380616;rs73115426;rs149991550;rs73115429;rs142389205;rs11830234;rs73119871;rs73119873;rs115818172;rs73119881;rs73119885;rs731198…	rs12049974	0.005193	0.93407	0.0244	A	T
12	70004086	70004209	124	dmr466	NA	NA	NA	NA	NA	NA	NA		NA	NA	NA	NA	NA	NA	NA
12	95036217	95038501	2285	dmr467	rs74921041;rs12818810;rs12317571;rs12813077;rs60271166	rs74921041	0.004687	0.91842	0.0301	A	G		rs12813077;rs12317571;rs60271166;rs74921041;rs12818810;rs1317613;rs67411117;rs17023008;rs77134245;rs61677927;rs61419968;rs57804636	rs17023008	0.0003257	1.10407	0.0276	T	C
12	103279068	103279417	350	dmr468	rs34877550;rs80355850	rs80355850	0.02049	0.96454	0.0156	A	G		rs34877550;rs80355850;rs58241375;rs1522305;rs4646987;rs35019215;rs2133297;rs61942043;rs7131709;rs67493149;rs61942045;rs61942046;rs7295308;rs17842947;rs1498688;rs2056602;rs7488937;rs77111250;rs10860935;rs10860936;rs78243047;rs73391525;rs74727336;rs78920281;rs182833745;rs75986036;rs80238951;rs114122969;rs117485781;rs148506538;rs78373306;rs74560156;rs79841057;rs77856075;rs78985461;rs77688177;rs79319…	rs34683293	0.003706	1.04865	0.0164	A	T
12	108258019	108258162	144	dmr469	rs6539387	rs6539387	0.9323	1.0011	0.0131	A	C		rs6539387;rs7976342;rs7312723;rs10778585;rs10746095;rs10746096;rs7975256;rs7975400;rs7975627;rs1895954;rs7311236;rs10861821;rs10861822;rs7296161;rs10459210;rs717441;rs11113552;rs61940572;rs7485024;rs1895946;rs2888908;rs7488125;rs7488746;rs6539384;rs4453282;rs4617637;rs7961148;rs7961343;rs7961459;rs11519733	rs61940572	0.8071	1.0031	0.0129	T	C
12	114109381	114111955	2575	dmr470	rs591927;rs12823300;rs525444;rs475270;rs526334;chr12_114110573_I;rs147008765;rs73203021;rs523520;rs7967898;rs55784673	rs73203021	0.1889	0.97932	0.0159	A	G		rs12823300;rs147008765;rs475270;rs7967898;rs55784673;rs591927;chr12_114110573_I;rs526334;rs525444;rs73203021;rs523520;rs12828977;rs35756789;rs71467929;rs34197503;rs71467931;rs71467932;rs34113808;rs34238374;rs76464547;rs12812025;rs12811186;rs12817597;rs4766694;rs35288484;rs34387448;rs12826022;rs34419309;rs34658767;rs249052;rs529110;rs7307263;rs606364;rs607234;rs607606;rs565559;rs11066672;rs1265471…	rs73203046	0.1367	0.97687	0.0157	T	C
12	114664073	114666522	2450	dmr471	rs73390945;rs1920566;chr12_114664267_D;rs1920564;chr12_114665127_D;rs2701111;rs2555010;chr12_114665150_D;rs10774740;rs2555009;rs1920565;rs79003633;rs11067000	rs79003633	0.05461	0.89673	0.0567	T	C		chr12_114664267_D;rs1920564;rs1920565;rs2701111;rs11067000;chr12_114665127_D;chr12_114665150_D;rs2555010;rs73390945;rs1920566;rs2555009;rs10774740;rs79003633;rs11066994;rs73390928;rs12302277;rs7301162;rs73390935;rs59169786;rs10850289;rs10850291;rs1465549;rs11831311;rs12302924;rs75448755;rs10850293;rs2555019;rs1920568;rs2555016;rs2701109;rs1247943;rs2555015;rs2555013;rs1270884;rs2555004;rs10774741	rs2555015	0.02825	1.02347	0.0106	T	C
12	116381102	116381672	571	dmr472	rs12580852;rs17579897;rs117574521;chr12_116381296_D;rs141349582;rs7953197	rs12580852	0.04239	0.97424	0.0129	A	G		rs141349582;rs117574521;rs7953197;chr12_116381296_D;rs12580852;rs17579897	rs12580852	0.04239	0.97424	0.0129	A	G
12	120835599	120835681	83	dmr473	NA	NA	NA	NA	NA	NA	NA		NA	NA	NA	NA	NA	NA	NA
12	124843646	124845204	1559	dmr474	rs11831370;rs7978718;rs147508641;rs1263991;rs34367701;rs11057590;rs7975419	rs147508641	0.009931	0.89199	0.0444	T	C		rs147508641;rs11057590;rs7975419;rs11831370;rs7978718;rs34367701;rs1263991	rs147508641	0.009931	0.89199	0.0444	T	C
12	125000698	125001907	1210	dmr475	rs58179607;chr12_125001339_I;rs147497561;rs7971663	chr12_125001339_I	0.4068	0.97971	0.0247	I2	D		rs58179607;rs147497561;chr12_125001339_I;rs7971663;rs7979866;rs61933578;rs11837423;rs60419381;rs73425604;rs6488932;rs4765572;rs74721149;rs77991162;rs4765573;rs4765575	rs4765572	0.2574	1.06716	0.0574	A	T
12	125509762	125510013	252	dmr476	NA	NA	NA	NA	NA	NA	NA		NA	NA	NA	NA	NA	NA	NA
12	129078117	129079644	1528	dmr477	rs2101504;rs10847654;rs4882720	rs10847654	0.2725	1.01278	0.0116	A	G		rs10847654;rs2101504;rs4882720;rs11059785;rs4882808;rs6486700;rs6486701	rs10847654	0.2725	1.01278	0.0116	A	G
12	130648773	130649771	999	dmr478	rs61751357;rs4760085;rs1046890	rs4760085	0.007145	1.06641	0.0239	C	G		rs61751357;rs4760085;rs1046890;rs75646847;rs7956303;rs3741568;rs11060753;rs11060754	rs75646847	0.005922	1.06887	0.0242	T	C
12	132345320	132346400	1081	dmr479	rs11246856;rs78870611	rs11246856	0.8045	0.99481	0.0211	T	G		rs11246856;rs78870611;rs77398550;rs11246860;rs12427387;rs61604842;rs10902460;rs11246855;rs77542716;rs76043609;rs77635202;rs117703196;rs12581261;rs12579737;rs74570208;rs144473179;rs60510169;rs78723909;rs7975920;rs117299843;rs59578882;rs59736952;rs7304587;rs78890140;rs77344658	rs78723909	0.5147	0.97502	0.0389	C	G
12	132980227	132981546	1320	dmr480	rs28510983;rs28505915;rs28368455;rs28398122;rs61943119;rs28608685	rs28368455	0.0168	0.95906	0.0175	A	G		rs28608685;rs28510983;rs28368455;rs61943119;rs28398122;rs28505915;rs28414945;rs28682491;rs139403824;rs28452445;rs28590085;rs35085827;rs28649306;rs55893914;rs28651898;rs28620230;rs28372378;rs4073649;rs28399785	rs28368455	0.0168	0.95906	0.0175	A	G
12	133014314	133015427	1114	dmr481	rs7132450;rs77898203;rs112725486;rs11613876;rs4265657;rs4883600;rs79571493;rs75629604	rs11613876	0.03305	0.97502	0.0119	A	G		rs11613876;rs77898203;rs112725486;rs4265657;rs7132450;rs4883600;rs79571493;rs75629604;rs11146924;rs12825681;rs7305348;rs12580466;rs11146933;rs11147289;rs10160957;rs2323989;rs113513971;rs75873120;rs79375673;rs111852823;rs112669612;rs76983641;rs76618659;rs112091336;rs112575769;rs55726430;rs79593456;rs76040610;rs117212853;rs113633899;rs113285167;rs74998815;rs112582060;rs113093837;rs78880848;rs769813…	rs10160957	0.02317	1.02747	0.0119	T	C
12	133021489	133022590	1102	dmr482	rs12809358;rs78820168;rs55709336;rs4883599;rs7358691;rs7358693;rs188335843;rs11146960;rs75240355;chr12_133021669_I	rs11146960	0.1213	1.01847	0.0118	A	C		rs188335843;rs12809358;rs55709336;chr12_133021669_I;rs4883599;rs7358691;rs7358693;rs75240355;rs11146960;rs78820168;rs11146962;rs4883530;rs7132847;rs79456507;rs143620527;rs144629655;rs142362103;rs79219841;rs149393371;rs142025673;rs184657442;rs184380132;rs116333739;rs145279952;rs148528950;rs76409114;rs114512567;rs115164857;rs2875200;rs143206583;rs188079881;rs11147232;rs78398482;rs112725486;rs111376…	rs10870484	0.03127	1.02634	0.0121	T	C
12	133029833	133031605	1773	dmr483	rs4331184;rs60815663;rs4883596;rs142347861;rs4883597;rs59008075;rs60784430	rs142347861	0.3153	1.04394	0.0428	A	T		rs4883597;rs4331184;rs60784430;rs142347861;rs4883596;rs60815663;rs59008075;rs10870487;rs9706362;rs7485898;rs10781628;rs61945363;rs138004596;rs12301509;rs10747083;rs10781655;rs145252142;rs138107553;rs144901291;rs80061225;rs145826689;rs112404211;rs138788840;rs73486427;rs140447181;rs4883594;rs36138392;rs12819742;rs1882312;rs12809570	rs73486427	0.1293	1.07219	0.046	T	C
12	133098674	133100010	1337	dmr484	rs74971075;rs4883570	rs4883570	0.03252	1.02644	0.0122	T	C		rs4883570;rs74971075;rs1882302;rs4883569;rs73486474;rs61529021;rs61569604;rs59259012;rs117102860;rs116845820;rs57303153;rs184085624;rs117532762;rs58657086;rs117908583;rs118166891;rs117239421;rs117378421;rs77940041;rs76757076;rs117025821;rs117671818;rs117447539;rs79484848;rs117647115;rs75680255;rs74914049;rs77800373;rs115560910;rs117384541;rs117935352;rs11146939;rs116943593;rs117914924;rs57420551;…	rs4883570	0.03252	1.02644	0.0122	T	C
12	133126304	133127812	1509	dmr485	rs7133643;rs76439770;chr12_133126794_I;rs7137400;rs117647115;rs75680255;rs73477773;rs10747077	chr12_133126794_I	0.03782	1.05012	0.0235	I2	D		rs117647115;rs76439770;rs75680255;rs10747077;chr12_133126794_I;rs73477773;rs7133643;rs7137400;rs74914049;rs77800373;rs115560910;rs117384541;rs117935352;rs11146939;rs116943593;rs76931693;rs117914924;rs57420551;rs57732882;rs3751315;rs118053709;rs3829336;rs117416619;rs8181782;rs11146949;rs57099929;rs11146951;rs11146952;rs11146954;rs3751308;rs11146955;rs3751303;rs76745790;rs4375508;rs77601504;rs60519…	rs115939210	0.01175	1.08774	0.0334	A	G
13	19956429	19956549	121	dmr486	rs74676693	rs74676693	0.415	1.02286	0.0277	T	G		rs74676693;rs142020624;rs142530676;rs150929986;rs117812809;rs139109533;rs139492586;rs144353451;rs138372995;rs149942823;rs145385620;rs149708792;rs145276228	rs74676693	0.415	1.02286	0.0277	T	G
13	20968856	20969007	152	dmr487	NA	NA	NA	NA	NA	NA	NA		NA	NA	NA	NA	NA	NA	NA
13	22178323	22178452	130	dmr488	NA	NA	NA	NA	NA	NA	NA		NA	NA	NA	NA	NA	NA	NA
13	41109541	41111493	1953	dmr489	rs2721051;rs74948688;rs58104999;rs3812889;rs2145811;rs2755239;chr13_41110545_D;rs2755238;rs76120124	chr13_41110545_D	0.08692	0.93669	0.0382	I2	D		rs2755238;rs2145811;rs2755239;chr13_41110545_D;rs58104999;rs2721051;rs74948688;rs76120124;rs3812889;rs2701857;rs11616662;rs80070740;rs2721043;rs2721050;rs2755206;rs2721049;rs2721048;rs2701855;rs2755207;rs1059246;rs2701890;rs7331857;rs9532557;rs7333246;rs7332960;rs79728429;rs75385933;rs146849709;rs75014941;rs140617806	chr13_41110545_D	0.08692	0.93669	0.0382	I2	D
13	42845601	42846214	614	dmr490	NA	NA	NA	NA	NA	NA	NA		NA	NA	NA	NA	NA	NA	NA
13	81228841	81229436	596	dmr491	rs9574710;chr13_81229286_D;rs139792278;rs1176323;rs185571798	chr13_81229286_D	0.02082	1.0979	0.0404	I2	D		rs139792278;rs9574710;rs1176323;chr13_81229286_D;rs185571798;rs952096;rs12100144;rs76479041;rs57144123;rs140589460;rs1935097;rs57154941;rs74911137;rs7993047;rs79965457;rs75268979;rs1954203	rs140589460	0.003168	0.87985	0.0434	A	G
13	84480686	84481856	1171	dmr492	rs75085181;rs9575430;rs76967278;rs9575429;rs9565894;rs117705277;rs148271451;rs113918245;rs75244585;rs74379251;rs9602296;rs9575428;rs9602294	rs113918245	0.1236	1.09396	0.0583	A	C		rs113918245;rs9575428;rs117705277;rs75244585;rs74379251;rs75085181;rs9602294;rs148271451;rs9602296;rs9575429;rs76967278;rs9565894;rs9575430;rs9575431;rs9565895;rs9575432;rs9575439;rs9593841;rs2105022;rs138127265;rs149264304;rs9635053;rs185744229;rs146062100;rs9575446;rs117640380;rs9575458;rs9575467;rs9565897;rs1125245;rs7337184;rs9602324;rs7981851;rs58655981;rs7320508;rs7327596;rs9575494;rs957549…	rs113918245	0.1236	1.09396	0.0583	A	C
13	99195897	99196098	202	dmr493	rs9556969	rs9556969	0.2673	1.01248	0.0112	T	C		rs9556969;rs4772099;rs1107379;rs11069311;rs9556971;rs4772101;rs9556972;rs9556973;rs9556974;rs9556975;rs9554480;rs4771307;rs4129968;rs3809366;rs72646416;rs7317938;rs9556978;rs4772104;rs4772105;rs34557659;rs3825430;rs912330;rs4772088;rs9554474;rs4771306;rs4772090;rs9556962;rs9556963;rs9554477;rs3858776;rs61969451;rs3858778;rs17574543;rs61969456;rs61969458;rs57226083;rs9554478;rs61971163;rs4772097	rs1107379	0.2157	0.9861	0.0113	T	C
13	101184919	101186275	1357	dmr494	rs80286991;rs837343;rs837344;rs16957483	rs80286991	0.1831	0.95104	0.0377	T	C		rs16957483;rs80286991;rs837343;rs837344;rs1885857;rs9300608;rs2066014;rs9518097;rs9300609;rs2050685;rs7322986;rs7993332;rs9518098;rs4772310;rs4772311;rs4772312;rs72661048;rs112974712;rs3742244;rs9788354;rs2760307;rs837300;rs837302;rs837305;rs4772304;rs844384;rs844385;rs7324962;rs9585455;rs112707765;rs837309;rs837310;rs837313;rs837314;rs837315;rs1097595;rs1097596;rs4278611;rs4771367;rs11618939;rs1…	rs4772304	0.03224	0.97736	0.0107	A	G
13	112547967	112548727	761	dmr495	rs11616629;rs9577325;rs4907510;rs11616635;rs11164148	rs11616635	0.3553	0.98995	0.0109	A	G		rs11616629;rs9577325;rs11616635;rs4907510;rs11164148;rs12877505;rs7998345;rs7991567;rs7991570;rs7998901;rs7992153;rs7329216;rs7981079;rs7986230;rs35017610;rs6577074;rs4555044;rs1923744;rs3751447;rs3751445;rs35879640;rs7335933;rs7324475;rs7326848;rs7318659;rs7329990;rs34832639;rs12872727;rs35015660;rs12431230;rs9635117;rs6577073;rs9577289;rs9577609;rs9577290;rs9577291;rs73561412;rs9577293;rs957729…	rs12872727	0.1253	0.98334	0.011	A	G
13	112630317	112630747	431	dmr496	NA	NA	NA	NA	NA	NA	NA		NA	NA	NA	NA	NA	NA	NA
13	112907267	112908803	1537	dmr497	rs35469873;rs9549905;rs9549906;rs187678050;rs145367314;rs9549903;rs9549907;rs61955768;rs7987774;rs8001413;rs9549904;rs9646115;rs55981409	rs9549905	0.00635	1.06301	0.0224	T	C		rs7987774;rs9549903;rs8001413;rs9549904;rs61955768;rs9549905;rs9549906;rs145367314;rs187678050;rs9646115;rs35469873;rs55981409;rs9549907;rs8001954;rs1999239;rs9549901;rs9549908;rs9646113;rs9549462;rs72667539;rs9549915;rs12323173;rs9549917;rs72667546;rs13378323;rs72667549;rs9549918;rs72667550;rs9549919;rs9549920;rs76756397;rs9549921;rs9549922;rs9549923;rs9549924;rs9549925;rs9549926;rs9549927;rs606…	rs12323173	0.002127	1.07069	0.0222	T	G
13	112996346	112997296	951	dmr498	rs9603887;rs9604300;rs9603886;rs12875439;rs9603888;rs114939462;rs12871606	rs9603887	0.006522	0.96967	0.0113	A	G		rs12871606;rs12875439;rs9603886;rs9603887;rs114939462;rs9604300;rs9603888;rs3742224;rs9635133;rs9604297;rs7324844;rs7331821;rs9577707;rs2873536;rs2317694;rs182213;rs1278010;rs4907689;rs1278022;rs445299;rs57006929;rs399175;rs9550061;rs9549511;rs7985192;rs1278018;rs7986912;rs9550063;rs9550064;rs1330555;rs2183445;rs1278017;rs9577339;rs11164150;rs11164151;rs9577708;rs7327339;rs9549506;rs2317693;rs798…	rs7987943	0.004259	1.03334	0.0115	T	C
13	113528597	113529001	405	dmr499	rs77075768	rs77075768	0.2597	1.03614	0.0315	A	G		rs77075768	rs77075768	0.2597	1.03614	0.0315	A	G
13	113636052	113636363	312	dmr500	rs9549328	rs9549328	0.3627	0.98837	0.0129	T	C		rs9549328;rs12428058;rs9577407;rs9549623;rs4907572;rs9549330;rs4907573;rs7993665;rs7988967;rs55804996;rs9549616;rs9549617;rs9549618;rs3742241;rs9549619;rs9549620;rs9549621;rs6577024;rs7139939	rs7993665	0.1265	1.01939	0.0125	T	C
13	113669159	113671049	1891	dmr501	rs28755980;rs9577192;rs3011525;rs61967110;rs35786512;rs2993297;rs9549636;rs28405732;chr13_113670943_D	rs3011525	0.1176	0.98265	0.0112	A	C		rs2993297;rs28755980;rs28405732;rs35786512;rs61967110;rs9549636;rs3011525;chr13_113670943_D;rs9577192;rs9549634;rs4907575;rs7330317;rs9549639;rs3011523;rs3011522;rs2993300;rs3011521;rs2993302;rs3011520;rs2993303;rs1064429;rs2282308;rs9549332;rs9549333;rs2993295;rs9549633;rs2993298;rs2993299;rs2993301;rs1320520;rs2993308;rs57258740;rs72661981;rs9577423;rs11618106;rs72661984;rs9577424;rs9577195;rs9…	rs77299436	0.08213	1.0248	0.0141	A	G
13	114018666	114019528	863	dmr502	rs75402701;rs113662672;rs6577041;rs11840570;rs9577517;rs78290674;rs11164132	rs78290674	0.1538	0.96676	0.0237	C	G		rs11164132;rs75402701;rs9577517;rs78290674;rs113662672;rs11840570;rs6577041;rs111400454;rs59255646;rs7317038;rs61966631;rs10874472;rs35987955;rs12585012;rs76552642;rs77595912;rs57567837;rs74616970;rs113877980;rs111861872;rs113368311;rs73567508;rs111955488;rs116691861;rs73567515;rs184631319;rs58000151;rs118037278;rs12585703;rs12585100;rs144943523;rs114275425;rs115372451;rs116030109;rs189196213;rs1…	rs12584382	0.01337	0.95762	0.0175	A	G
13	114063866	114064727	862	dmr503	rs74115875;rs9604102;rs7996235;rs9324239	rs74115875	0.7784	0.98748	0.0449	T	C		rs74115875;rs9604102;rs9324239;rs7996235;rs114930977;rs140369877;rs75177032;rs77816224;rs78541124;rs145554461;rs116656416;rs78307264;rs9603838;rs9549777;rs9549411;rs9549783;rs7331116;rs34635582;rs9604101;rs7325525;rs58023372;rs9549772	rs140369877	0.2266	0.94762	0.0445	T	C
13	114505873	114506450	578	dmr504	rs9550251;rs9550235;rs9550236	rs9550251	0.5692	1.00652	0.0115	C	G		rs9550251;rs9550236;rs9550235	rs9550251	0.5692	1.00652	0.0115	C	G
13	114542621	114544176	1556	dmr505	rs7140110;rs7337498;rs6602913;rs7986549;rs9604573;rs8002816;rs7337339;rs9604490;rs9604489	rs8002816	0.4627	0.98364	0.0224	T	G		rs9604573;rs9604490;rs9604489;rs7986549;rs7140110;rs8002816;rs7337498;rs6602913;rs7337339;rs9577924;rs7320583;rs6602912;rs9577923;rs7400614;rs7994900;rs12872703;rs12868614;rs12583824;rs79418366;rs78656788;rs7492052;rs59692054;rs7490435;rs78299203;rs74498191;rs76217716;rs59684204;rs59241336;rs58799608;rs59799531;rs75206367;rs59411908;rs56892238;rs58308451;rs60003099;rs78825654;rs61028055;rs5961505…	rs75057513	0.3934	1.0202	0.0234	T	C
13	114803796	114805218	1423	dmr506	chr13_114805169_D;rs8001977;rs7321504;chr13_114804182_D;rs7984414;rs72659547;rs60792869;rs117668473;rs6560954;rs9590530;rs7983712;rs7995126;rs61973885	rs72659547	0.005946	1.05285	0.0187	T	G		rs7995126;rs61973885;rs117668473;rs9590530;chr13_114804182_D;rs72659547;rs7321504;rs60792869;rs7983712;rs6560954;rs7984414;chr13_114805169_D;rs8001977;rs61966668;rs75669176;rs113645171;rs147572367;rs117484025;rs117811840;rs61973915;rs77514214;rs4883664;rs9562106;rs114566937;rs9562107;rs76976518;rs9562214;rs117086655;rs4989890;rs116365011;rs4883646;rs9562215;rs11843455;rs79675394;rs59029497;rs1394…	rs28667161	0.002341	1.035	0.0113	A	G
13	114842124	114843082	959	dmr507	rs2001387;rs4883675;rs74116467;rs141552677;rs2001388	rs2001387	0.04609	1.03707	0.0182	T	C		rs74116467;rs4883675;rs2001387;rs141552677;rs2001388;rs12872203;rs7989453;rs9525245;rs9525257;rs9525177;rs11147331;rs9525313;rs9525345;rs9525308;rs12873828;rs35259450;rs9525208;rs3751342;rs9590417;rs2274712;rs2274711;rs34044059;rs12020893;rs189852174;rs9525337;rs9525338;rs7998925;rs12875367;rs113154654;rs35655334;rs9562212;rs9525218;rs9525219;rs9525226;rs9525227;rs2297096;rs2297095;rs9525361;rs95…	rs9634649	0.005441	0.95142	0.0179	A	G
14	22940660	22944712	4053	dmr508	rs77000164;rs1076861;rs2293732;rs74323791;rs76132819;rs78321095;rs2204986;rs2254272;rs77793021;rs7159201;rs10483277;rs72692637;rs78599770	rs78321095	0.228	0.97853	0.018	T	C		rs10483277;rs7159201;rs2293732;rs1076861;rs2254272;rs72692637;rs2204986;rs77000164;rs77793021;rs78599770;rs76132819;rs74323791;rs78321095;rs11157600;rs149593265;rs11850145;rs74649986;rs72692620;rs72692621;rs17794083;rs11849796;rs11622344;rs11997;rs11627907;rs17198798;rs17198805;rs8020814;rs8020193;rs2220119;rs55683576;rs75595244;rs7161733;rs8012946;rs78367991;rs78378102;rs79935552;rs762579;rs7981…	rs78367991	0.1708	1.02491	0.018	T	C
14	23875109	23876858	1750	dmr509	rs7147244;rs76358702;rs7153499;rs28711516;rs7148253;rs7148648	rs7147244	0.1371	0.95409	0.0316	A	G		rs76358702;rs7148253;rs7148648;rs7153499;rs7147244;rs28711516;rs7159599;rs7145429;rs12890908;rs10147618;rs11850295;rs12889823;rs12882128;rs765019;rs3729832;rs3729830;rs10149522;rs10149618;rs9323314;rs17091631;rs17277970	rs3729830	0.1004	0.97258	0.0169	T	C
14	29233515	29234671	1157	dmr510	chr14_29234134_I;rs77846260	chr14_29234134_I	0.1045	0.92867	0.0455	I2	D		chr14_29234134_I;rs77846260	chr14_29234134_I	0.1045	0.92867	0.0455	I2	D
14	34269638	34269769	132	dmr511	rs10141940	rs10141940	0.002175	1.04823	0.0154	T	C		rs10141940	rs10141940	0.002175	1.04823	0.0154	T	C
14	37124018	37124391	374	dmr512	NA	NA	NA	NA	NA	NA	NA		NA	NA	NA	NA	NA	NA	NA
14	37125653	37126737	1085	dmr513	rs7142363;rs2295222	rs7142363	0.9095	0.9987	0.0117	A	C		rs2295222;rs7142363;rs11627979;rs11623821;rs8003795;rs35122436;rs58039807;rs1950363;rs34070426;rs723617;rs61994901;rs7140425;rs72679708;rs2415353;rs1016788;rs61994920	rs11627979	0.4998	1.00763	0.0113	A	G
14	37136019	37136331	313	dmr514	rs7148372;rs7148541;rs6571758	rs6571758	0.2689	0.98787	0.011	A	G		rs7148372;rs7148541;rs6571758;rs4904155;rs752132;rs8011628;rs8011668;rs2073240;rs2073241;rs2073243;rs2073244;rs2073245;rs2073246;rs2073247;rs2295218;rs2295220;rs4904210;rs17104914;rs73260505;rs17104923;rs7158515;rs73253986;rs73253992;rs73253995;rs73260198;rs2207533;rs73262314;rs1983667;rs1983668;rs7154983;rs8003719;rs57054117;rs73262323;rs59964817;rs113894925;rs73258616;rs113068705;rs8009345;rs99…	rs12897953	0.2187	1.01359	0.011	T	G
14	55707703	55707874	172	dmr515	NA	NA	NA	NA	NA	NA	NA		NA	NA	NA	NA	NA	NA	NA
14	62035355	62035512	158	dmr516	chr14_62035428_I;rs75919543	chr14_62035428_I	0.4933	1.03241	0.0465	I24	D		rs75919543;chr14_62035428_I	chr14_62035428_I	0.4933	1.03241	0.0465	I24	D
14	65289921	65290185	265	dmr517	rs1695751	rs1695751	0.9871	0.9998	0.0124	A	G		rs1695751;rs229619;rs229618;rs28495181;rs12587537;rs229616;rs114813;rs2016522;rs1273204;rs229611;rs229609;rs438035;rs2649196;rs229667	rs2016522	0.4969	1.00884	0.013	T	C
14	69013837	69014453	617	dmr518	rs2525530	rs2525530	0.06291	0.9803	0.0107	T	C		rs2525530;rs12587232;rs9323513;rs12887124;rs11158749;rs10134446;rs2189517;rs7140266	rs2525530	0.06291	0.9803	0.0107	T	C
14	90701839	90702071	233	dmr519	chr14_90702041_I;rs4900033	rs4900033	0.6751	0.99551	0.0108	A	C		rs4900033;chr14_90702041_I;rs59052550;rs4904644;rs1959001;rs10129210;rs4643251;rs2149653;rs11622075;rs2183189;rs1959002;rs769044;rs8015617;rs8015379;rs8017423;rs8003095;rs2401874;rs7492857;rs11159952;rs4900028;rs8011810;rs2184281;rs4900029;rs59980414;rs57623834;rs12878297;rs2401875;rs8009523;rs11627429;rs4900030;rs12889636;rs8009493;rs61231898;rs59179255;rs1005788;rs4904649;rs11625870;rs11626011;…	rs8008761	0.4164	1.00884	0.0108	T	C
14	93016273	93020051	3779	dmr520	rs57851052;rs35791550;rs57222338;rs142190213;rs12884739;rs56176532;rs7157029;rs7141006;rs12893289;rs10141449;rs11846004;rs73328313;rs11622930;rs10137524;rs11622871	rs10141449	0.08563	0.98079	0.0113	A	G		rs57222338;rs57851052;rs11846004;rs142190213;rs11622930;rs11622871;rs10137524;rs12893289;rs7157029;rs7141006;rs10141449;rs73328313;rs35791550;rs12884739;rs56176532;rs11626205;rs67856193;rs58052182;rs59911846;rs61409971;rs10147664;rs2104241;rs745381;rs737522;rs66906591;rs10131276;rs10131197;rs10131290;rs10131571;rs10131588;rs67868394;rs67641625;rs72697240;rs55718194;rs12433380;rs943666;rs4904949;r…	rs10141449	0.08563	0.98079	0.0113	A	G
14	94291414	94291619	206	dmr521	rs78930104;rs75356911	rs75356911	0.01092	0.95228	0.0192	A	G		rs75356911;rs78930104;rs7153323;rs911291;rs17129200;rs11160146;rs17129201;rs17129203;rs7494208;rs59916443	rs17129200	0.007296	1.05232	0.019	C	G
14	96734840	96735868	1029	dmr522	rs12882589;rs7145833;rs61982639	rs7145833	0.05716	1.03583	0.0185	T	C		rs12882589;rs61982639;rs7145833;rs11160324;rs10483739;rs17098664;rs17098667;rs3751289;rs10140581;rs10151492;rs17098678;rs3783759;rs75170279;rs59596813	rs10151492	0.004262	1.03645	0.0125	T	C
14	101121255	101121364	110	dmr523	rs1467537	rs1467537	0.556	0.99293	0.012	T	C		rs1467537	rs1467537	0.556	0.99293	0.012	T	C
14	101869629	101869973	345	dmr524	rs7157805	rs7157805	0.8773	1.0016	0.0106	T	C		rs7157805;rs2275016;rs12889191;rs12894823;rs2401020;rs2401021	rs12894823	0.6122	1.00572	0.0113	T	C
14	103003574	103005825	2252	dmr525	rs75323428	rs75323428	0.2056	1.04571	0.0354	A	G		rs75323428	rs75323428	0.2056	1.04571	0.0354	A	G
14	103745950	103746209	260	dmr526	rs3742457;rs7156255;rs34706850	rs3742457	8.253e-05	0.95753	0.011	A	G		rs3742457;rs34706850;rs7156255;rs6575970;rs10131171;rs7161044;rs7161227;rs8007609;rs8009019;rs28782224;rs58026845;rs28817053;rs78746387;rs72708808;rs8004499;rs8004545;rs8004891;rs8004099;rs8005065;rs8008665;rs8009300;rs8010293;rs12586876;rs56196563;rs28890538;rs12101148;rs12100803;rs79165758;rs7142856;rs17101455;rs57746378;rs10047932;rs10129761;rs10133012;rs55723265;rs112256421;rs7161297;rs101292…	rs12101148	3.799e-06	1.05295	0.0112	T	G
14	104006646	104008448	1803	dmr527	rs9324063;rs12891360;rs113044050;rs74088014;rs58101275;rs78456219;rs78997778;rs12885878;rs187937408;chr14_104008136_D;rs12147596;rs11622552;rs11160753	chr14_104008136_D	1.727e-10	1.07972	0.012	D	I4		rs9324063;rs12147596;rs78456219;rs11160753;rs12885878;rs78997778;rs187937408;rs113044050;rs11622552;rs74088014;chr14_104008136_D;rs12891360;rs58101275;rs2296487;rs2756138;rs2021965;rs12891288;rs2236281;rs7161305;rs34235720;rs12880077;rs12880224;rs34633710;rs2403194;rs12893668;rs7140558;rs2765041;rs11160752;rs10484071;rs117050625;rs75076724;rs11625044;rs752268;rs942865;rs11626905;rs11627052;rs1162…	rs7140558	4.425e-12	0.92146	0.0118	A	G
14	104014713	104016256	1544	dmr528	rs147310431;rs11626905;rs942866;rs149449423;rs942865	rs11626905	0.001136	0.95829	0.0131	T	C		rs942866;rs942865;rs149449423;rs11626905;rs147310431;rs2403193;rs11627052;rs55790309;rs11622835;rs11622473;rs8017780;rs11622552;rs58101275;rs11625044;rs752268;rs10132514;rs150160131;rs79992295;rs189190763;rs117444405;rs56126530;rs139688434	rs11622552	0.0008101	0.95542	0.0136	T	C
14	104179110	104179766	657	dmr529	rs1799794;rs861529	rs861529	0.04788	0.93885	0.0319	T	C		rs1799794;rs861529;rs59021304;rs8018214;rs4561394;rs12881418;rs7154572;rs7156832;rs4906352;rs61436277;rs12889869;rs4900587;rs55647815;rs8007903;rs12432994;rs4906359;rs35469050;rs35140615;rs7494546;rs12436795;rs12586322;rs1125415;rs3212140;rs3212136;rs3212103;rs12432907	rs7156832	0.01149	0.96715	0.0132	T	C
14	104661827	104663072	1246	dmr530	rs7148194;rs4509954;rs117953529;rs12184965;rs7149115;rs113260478;chr14_104662390_D;rs75276029;rs73360295;rs7147255;rs72717007;rs10133390;rs7148788;rs78830857;rs73360294	rs4509954	0.04737	0.97883	0.0108	C	G		rs4509954;rs7147255;rs7148788;chr14_104662390_D;rs10133390;rs7149115;rs7148194;rs12184965;rs75276029;rs73360294;rs113260478;rs72717007;rs78830857;rs117953529;rs73360295;rs74090273;rs74090275;rs74090276;rs12588447;rs57530723;rs10143192;rs3935418;rs10135847;rs10149129;rs4072966;rs28515738;rs10220498;rs115857107;rs28573757;rs11850438;rs947006;rs7159400;rs7159418;rs10146375;rs10143555;rs10146391;rs73…	rs11850438	0.03089	0.97511	0.0117	T	C
14	104939846	104940403	558	dmr531	rs28497781	rs28497781	0.5936	1.01147	0.0214	C	G		rs28497781;rs28645503;rs73352192;rs28666641;rs57820405;rs59985194;rs28511273;rs7142996;rs28691880;rs6576039;rs8006069;rs8005770;rs6576040;rs8010930;rs8011660;rs11845888;rs76828401;rs73354005;rs75009572;rs73354008;rs4983504;rs11849605;rs28502730;rs79322342;rs75863329;rs28797843;rs28795480;rs28828521;rs74605003;rs56887135;rs28822395;rs28873160;rs79723170;rs28632777;rs28684681;rs79483088;rs28399812;…	rs73354008	0.241	0.97414	0.0224	A	C
14	105065066	105068335	3270	dmr532	rs4075516;rs7148960;rs4454893;rs75239420;rs8017525;rs60794775;rs112356118;rs10144804;rs7148772;rs7146030;rs7142224;rs80236181;rs55928927;rs8013710;chr14_105066924_D;rs4075661	rs4454893	0.006535	0.95964	0.0151	T	C		rs4075516;rs8013710;rs8017525;rs80236181;rs4075661;rs112356118;rs4454893;rs75239420;rs7142224;rs60794775;chr14_105066924_D;rs55928927;rs7146030;rs7148772;rs10144804;rs7148960;rs28547458;rs55841656;rs28578595;rs10136712;rs10083486;rs10083489;rs45500405;rs77348321;rs28615744;rs28627825;rs10145420;rs10129754;rs10136937;rs4340263;rs10135130;rs10137691;rs11628111;rs7147154;rs6576054;rs10138987;rs11625…	rs11625738	0.002969	1.04592	0.0151	A	C
14	105854915	105855079	165	dmr533	NA	NA	NA	NA	NA	NA	NA		NA	NA	NA	NA	NA	NA	NA
14	105878347	105881035	2689	dmr534	NA	NA	NA	NA	NA	NA	NA		NA	NA	NA	NA	NA	NA	NA
14	105933553	105934556	1004	dmr535	NA	NA	NA	NA	NA	NA	NA		NA	NA	NA	NA	NA	NA	NA
14	106303198	106304732	1535	dmr536	NA	NA	NA	NA	NA	NA	NA		NA	NA	NA	NA	NA	NA	NA
14	106307210	106307858	649	dmr537	NA	NA	NA	NA	NA	NA	NA		NA	NA	NA	NA	NA	NA	NA
15	23807225	23810844	3620	dmr538	rs12441827;rs12438180;chr15_23809685_D;rs6576457;rs12439354	rs12441827	0.6811	1.00562	0.0136	T	C		rs12439354;rs12438180;chr15_23809685_D;rs12441827;rs6576457;rs12441417;rs12438897;rs12102246;rs7496565;rs4778322;rs4778323;rs28407809;rs4778561;rs28754559;rs66980417;rs2239669;rs7178532;rs62000036	rs12441417	0.629	0.99352	0.0135	A	G
15	28052164	28053425	1262	dmr539	chr15_28052239_D;rs17651145;rs28442888;rs145078994;rs17746990	rs145078994	0.151	0.95437	0.0325	T	G		chr15_28052239_D;rs17651145;rs28442888;rs17746990;rs145078994;rs11074305;rs11631195;rs68182919;rs8036798;rs11631057;rs72708998;rs7171246;rs11858694;rs6497233;rs2173416;rs8036440;rs4778181;rs6497234;rs4778182;rs4520797;rs2055290;rs1391626;rs6497236;rs6497237;rs8030798;rs12916836;rs12905726;rs8037607;rs8036718;rs6497238;rs924317;rs924316;rs924315;rs1603787;rs1846327;rs1603786;rs7161969;rs1874839;rs…	rs79071800	0.04638	1.06439	0.0313	T	C
15	29743480	29749413	5934	dmr540	rs10152642;rs599631;rs11853489;rs504634;rs676511;rs149313327;chr15_29744802_D;rs17682721;rs79666115;rs75198569;rs484006;rs659924;rs1356990;rs488698;rs79781036;rs11637288;rs76698340;rs632550;rs72719542;rs484008;chr15_29744635_I;rs76444806;rs59806158;rs659546;rs508349;rs17750226;rs11638440	rs76698340	0.01582	1.06556	0.0263	A	G		rs75198569;rs599631;rs17682721;rs76444806;rs17750226;rs676511;chr15_29744635_I;rs484006;rs484008;chr15_29744802_D;rs488698;rs10152642;rs149313327;rs79781036;rs659924;rs659546;rs508349;rs76698340;rs72719542;rs504634;rs59806158;rs632550;rs1356990;rs79666115;rs11853489;rs11638440;rs11637288;rs559856;rs519938;rs641603;rs1673804;rs1655649;rs676924;rs62006433;rs76115415;rs17682773;rs79178844;rs14207056…	rs76698340	0.01582	1.06556	0.0263	A	G
15	29944983	29949240	4258	dmr541	rs35559609;rs8025771;rs78886373;rs8023532;rs6495823;rs75239119;rs117514230;rs7181413;rs117868723;rs8038733;rs79456179;rs74642925;rs11636264;rs117018887;chr15_29947305_I;rs11631336	rs7181413	0.05714	1.11149	0.0555	A	G		rs8038733;rs8025771;rs11631336;rs8023532;rs117018887;rs78886373;rs35559609;rs7181413;chr15_29947305_I;rs6495823;rs11636264;rs79456179;rs117514230;rs117868723;rs74642925;rs75239119;rs11639386;rs10519661;rs78933932;rs17750588;rs11632617;rs11629554;rs78293641;rs58451709;rs17683102;rs76024731;rs75476284;rs117973254;rs187127492;rs11631343;rs11632657;rs11633754;rs11633758;rs75527461;rs7171303;rs7167044…	rs7181413	0.05714	1.11149	0.0555	A	G
15	31621728	31622160	433	dmr542	rs72722813;rs12439534	rs72722813	0.2426	1.06216	0.0516	A	G		rs12439534;rs72722813;rs4779516;rs12439925;rs2338701;rs12595077;rs2879243;rs8039367;rs12899315;rs2004566;rs2338700;rs11070922;rs4779858;rs4779859;rs7175141;rs11070938;rs34784107	rs72722813	0.2426	1.06216	0.0516	A	G
15	33022950	33023286	337	dmr543	rs2280738	rs2280738	0.829	1.00904	0.0416	C	G		rs2280738;rs117317622;rs77281882;rs138196329;rs79894323;rs118149567;rs117891672;rs77156556;rs78991407;rs79244243;rs73376934;rs138061402;rs142431863;rs148207813;rs75674774;rs189136449	rs138196329	0.2488	0.95237	0.0423	A	G
15	37389122	37389446	325	dmr544	rs80249975	rs80249975	0.2148	0.97941	0.0168	A	G		rs80249975;rs75232629;rs74244607;rs17437794;rs77172970;rs17437969;rs17528840;rs77652060;rs4477645	rs74244607	0.143	1.02501	0.0169	A	G
15	40623968	40627268	3301	dmr545	rs4924454;rs56289107;rs76448349;rs114599331;rs11630891;rs55945670;rs72731500;chr15_40624983_D;rs191414971;rs115267228	rs56289107	0.07328	0.96551	0.0196	C	G		rs11630891;rs76448349;rs4924454;chr15_40624983_D;rs72731500;rs55945670;rs114599331;rs191414971;rs115267228;rs56289107;rs28602975;rs75611059;rs113701716;rs2118959;rs55641696;rs62017974;rs72733403;rs11634644;rs17670483;rs74435374;rs78494549;rs56232597;rs79408247;rs80160446;rs74341421;rs78291781;rs11540714;rs2008462;rs77276368;rs79246418;rs2018127;rs8036383;rs75750921;rs74599224;rs10163076;rs10163093	rs74435374	0.01107	0.95209	0.0193	A	C
15	42349230	42349391	162	dmr546	rs776696	rs776696	0.7929	1.00341	0.013	A	G		rs776696;rs776702;rs1668589;rs605253;rs1712430;rs1712435;rs1668596	rs1668589	0.6439	0.99412	0.0127	A	G
15	69939370	69940798	1429	dmr547	rs192723607;rs12438539	rs192723607	0.5978	1.03655	0.068	C	G		rs192723607;rs12438539;rs2899751;rs2415052;rs2415050;rs4777170;rs10467941;rs8033244;rs36093936;rs2415055;rs2114186;rs8039441;rs8039603	rs4777170	0.5115	1.00713	0.0108	T	C
15	70877436	70877609	174	dmr548	NA	NA	NA	NA	NA	NA	NA		NA	NA	NA	NA	NA	NA	NA
15	71507080	71507649	570	dmr549	rs78239928;rs150014427;rs28704071	rs150014427	0.321	0.95753	0.0437	T	C		rs28704071;rs150014427;rs78239928;rs72759632;rs72759633	rs150014427	0.321	0.95753	0.0437	T	C
15	72040859	72042236	1378	dmr550	rs6494965;rs3816768;rs56591979;rs77652229;rs6494963;rs16956149	rs77652229	0.07644	0.93202	0.0397	A	G		rs3816768;rs56591979;rs16956149;rs6494963;rs6494965;rs77652229;rs11072324;rs11636972;rs11629772;rs2291994;rs8028319;rs6494961;rs12101956;rs1872056;rs7177784	rs77652229	0.07644	0.93202	0.0397	A	G
15	74060182	74064270	4089	dmr551	rs149683302;rs1056192;rs60243887;rs112960345;rs3743098;rs77663218;rs9806165;rs79763091;rs2123208;rs72743342;rs74023531;rs76034228;rs12440563;rs3743099	rs76034228	0.04568	0.9559	0.0226	A	G		rs12440563;rs72743342;rs149683302;rs60243887;rs3743098;rs3743099;rs1056192;rs76034228;rs79763091;rs77663218;rs112960345;rs2123208;rs74023531;rs9806165;rs17187183;rs7162423;rs7172656;rs7171779;rs4243087;rs28688071;rs56797923;rs75126384;rs76519901;rs4887161;rs4887164;rs28485305;rs78317113;rs16958177;rs74247735;rs11858842;rs17187323;rs4887140;rs4887141;rs12899897	rs76034228	0.04568	0.9559	0.0226	A	G
15	74337173	74340951	3779	dmr552	rs1036673;chr15_74340924_D;chr15_74340926_D;rs6772;rs4886860	rs6772	0.318	1.01207	0.012	T	C		rs1036673;rs6772;rs4886860;chr15_74340924_D;chr15_74340926_D;rs7180506;rs4886867;rs7179827;rs4886861;rs11072473;rs11072474;rs11072475;rs28548701;rs8024150;rs8024467;rs8029133;rs12595546	rs12595546	0.15	0.98108	0.0133	A	T
15	75967731	75968592	862	dmr553	rs1127646	rs1127646	0.9955	1.0001	0.0109	A	G		rs1127646;rs4592617;rs8034760;rs12898809;rs11636280;rs11636221;rs11631648;rs11636352;rs11634497;rs8027239;rs62027240;rs8030131;rs4414463;rs12900539;rs7182902;rs1127650;rs1127648	rs8027239	0.6406	1.00511	0.011	T	C
15	75988904	75989555	652	dmr554	rs117005820;rs77698351	rs77698351	0.4341	1.01197	0.0152	C	G		rs117005820;rs77698351;rs77237106	rs77237106	0.3425	1.0144	0.015	T	C
15	77819781	77820374	594	dmr555	NA	NA	NA	NA	NA	NA	NA		NA	NA	NA	NA	NA	NA	NA
15	80851520	80851783	264	dmr556	rs7403418;rs4778809;rs34481996;rs36115642;rs12441241	rs4778809	0.4248	1.02809	0.0347	T	C		rs4778809;rs7403418;rs34481996;rs36115642;rs12441241;rs79364965;rs59153529;rs113743913;rs4074667;rs4778606;rs149865702;rs117369199;rs140357668;rs147667371;rs111594091;rs111283114;rs112135782;rs117702382;rs113174733;rs79473260;rs145117099;rs77031865;rs117499408;rs118171309	rs4778606	0.2762	0.96108	0.0364	A	G
15	82335654	82335894	241	dmr557	NA	NA	NA	NA	NA	NA	NA		NA	NA	NA	NA	NA	NA	NA
15	89285175	89286148	974	dmr558	NA	NA	NA	NA	NA	NA	NA		NA	NA	NA	NA	NA	NA	NA
15	96985486	96988899	3414	dmr559	chr15_96988602_D;rs8029487;rs62009328;rs34176157;rs72753248;rs62009329;rs8029518;rs62009330;rs76360980	rs62009329	0.2018	0.98285	0.0136	C	G		rs34176157;rs62009328;rs62009329;rs76360980;rs72753248;rs62009330;chr15_96988602_D;rs8029487;rs8029518;rs2043762;rs4984438;rs1036531;rs1036532;rs1437761;rs1437763;rs12908495;rs12440574;rs1015723;rs4984437;rs1837120;rs72753252;rs8031375;rs8031224;rs8031577;rs8032100;rs60248659;rs28594909;rs62011367;rs56172947;rs56185934;rs1036527;rs55818345;rs72753260;rs1946794;rs62011371;rs6416532;rs11631327;rs11…	rs62009329	0.2018	0.98285	0.0136	C	G
15	101990942	101992774	1833	dmr560	rs2132194;rs7172696;rs7178458;rs11637184	rs11637184	0.0401	1.02419	0.0116	C	G		rs7172696;rs11637184;rs7178458;rs2132194;rs6598476;rs7173877;rs11247293;rs11639051;rs11634252;rs1552948;rs1552949;rs1552950;rs1552951;rs11631612;rs11631270;rs1552952;rs62027206;rs4965385;rs2047215;rs2047216;rs7402924;rs6598477;rs11634270;rs4965869	rs6598477	0.009101	1.03169	0.012	A	G
16	114434	115893	1460	dmr561	rs6600227;rs11646266;rs1366553;rs2288490;rs2562148;rs2562147;rs77546475	rs1366553	0.5634	1.0246	0.0421	T	C		rs2562147;rs2288490;rs6600227;rs1366553;rs77546475;rs2562148;rs11646266;rs743724;rs59882013;rs75693285;rs80173207;rs115007213;rs3176373;rs60334577	rs3176373	0.2141	1.06152	0.0481	A	G
16	583619	584276	658	dmr562	NA	NA	NA	NA	NA	NA	NA		NA	NA	NA	NA	NA	NA	NA
16	589889	590539	651	dmr563	NA	NA	NA	NA	NA	NA	NA		NA	NA	NA	NA	NA	NA	NA
16	595391	596073	683	dmr564	rs118006150	rs118006150	0.5876	0.9686	0.0587	T	C		rs118006150;rs143118566	rs143118566	0.349	1.05054	0.0526	A	G
16	831457	832988	1532	dmr565	rs139474202;rs146272465;rs3765335;rs3765334	rs3765334	0.1902	0.98354	0.0127	A	G		rs3765334;rs3765335;rs146272465;rs139474202;rs35339491;rs3765329;rs80313379;rs117479929;rs2277900;rs3765262;rs3765265;rs117572388;rs12918909;rs12925404	rs3765329	0.1866	1.01715	0.0128	C	G
16	880006	880620	615	dmr566	rs7194435;chr16_880320_I;rs12149672;rs516173	rs12149672	0.1541	0.97463	0.0181	T	C		rs516173;chr16_880320_I;rs7194435;rs12149672;rs34396297;rs35296814;rs622872;rs665186;rs681428;rs681498;rs681971;rs501323;rs478579;rs557192;rs113131147;rs34089832;rs79853516;rs73495211;rs62012367;rs62012368;rs62012369;rs62012370	rs12149672	0.1541	0.97463	0.0181	T	C
16	902064	904017	1954	dmr567	rs4984946;rs9934799;rs7188051;rs12447265;rs7199008	rs7188051	0.6039	0.99332	0.0129	A	G		rs12447265;rs7199008;rs4984946;rs9934799;rs7188051;rs9934512;rs28414494;rs28628682;rs4984699;rs4984700;rs12448056;rs4984945;rs4984949	rs7188051	0.6039	0.99332	0.0129	A	G
16	1056794	1057104	311	dmr568	NA	NA	NA	NA	NA	NA	NA		NA	NA	NA	NA	NA	NA	NA
16	1130061	1130450	390	dmr569	rs34822151;rs34190975;rs34510206;rs17558002	rs34190975	0.2285	1.03686	0.03	C	G		rs34822151;rs34510206;rs34190975;rs17558002;rs114600132;rs117743597;rs117578147;rs140972424;rs117836044;rs34608001;rs35024978;rs116550527;rs78134725;rs73494041;rs2467440;rs2056992;rs2056993;rs4988484;rs4988487;rs35162372	rs73494041	0.2028	1.03956	0.0304	T	C
16	1151634	1152490	857	dmr570	rs61261235;rs197076;rs111676458	rs197076	0.4032	1.01207	0.0144	C	G		rs111676458;rs61261235;rs197076;rs117670364;rs117191176;rs149190915;rs117630134;rs116878677;rs150754965;rs118005819;rs117750975;rs11644949;rs11641161;rs11648761;rs34610143;rs61085228;rs197072;rs197074;rs197075	rs197076	0.4032	1.01207	0.0144	C	G
16	1206769	1207612	844	dmr571	NA	NA	NA	NA	NA	NA	NA		NA	NA	NA	NA	NA	NA	NA
16	1223669	1223761	93	dmr572	rs147774354	rs147774354	0.5876	0.97404	0.0484	A	G		rs147774354	rs147774354	0.5876	0.97404	0.0484	A	G
16	1226639	1227400	762	dmr573	rs74004849	rs74004849	0.3898	0.95218	0.057	T	C		rs74004849;rs72775429;rs111612305;rs114852821;rs113356312;rs11248856;rs7189313;rs7191344;rs12444190;rs2077183;rs114968395;rs76544774;rs7191794;rs11861145;rs74004821;rs74004822;rs7187240;rs7199884;rs74004840;rs2369843;rs11861917	rs74004822	0.1663	1.08188	0.0568	A	G
16	1232153	1233638	1486	dmr574	rs114852821	rs114852821	0.5735	1.03552	0.062	C	G		rs114852821;rs56708667;rs113356312;rs11248856;rs7189313;rs7191344;rs12444190;rs2077183;rs114968395;rs76544774;rs7191794;rs11861145;rs74004821;rs74004822;rs7187240;rs7199884;rs74004840;rs2369843;rs11861917;rs74004849	rs74004822	0.1663	1.08188	0.0568	A	G
16	1312920	1314129	1210	dmr575	rs8058416;rs6600126;chr16_1313607_D;rs8047997;rs6600127;chr16_1313150_I;rs8048322;rs11641981;rs8048096	rs11641981	0.1369	0.98187	0.0123	T	C		rs8048322;rs8048096;chr16_1313150_I;rs8047997;rs6600126;chr16_1313607_D;rs11641981;rs6600127;rs8058416;rs3765436;rs753357;rs1610293;rs7184111;rs4984788;rs12932368;rs9788942;rs9788968;rs9788877;rs8045814;rs62012930;rs4984791;rs4984792;rs67090011;rs1883557;rs4984793;rs4984795;rs8055458;rs8060254;rs13333385;rs12373114;rs10903003;rs1883558;rs8057707;rs12149300;rs35576825;rs62012929;rs9746658;rs116480…	rs9746827	0.1035	0.9802	0.0123	T	C
16	4431567	4432287	721	dmr576	rs3810818	rs3810818	0.00684	1.03531	0.0128	A	C		rs3810818;rs758045;rs8051780;rs917304;rs917305;rs13338333;rs8055628;rs28789232;rs8052826;rs7205650;rs9923395;rs12443618;rs758044	rs758045	0.005998	1.03583	0.0128	T	C
16	7703690	7703938	249	dmr577	NA	NA	NA	NA	NA	NA	NA		NA	NA	NA	NA	NA	NA	NA
16	19127248	19127351	104	dmr578	rs11074362	rs11074362	0.5005	1.02634	0.0386	T	C		rs11074362;rs56381208;rs61265966;rs3743955;rs3743956;rs3826249;rs12927125;rs77019415;rs59129924;rs60033928;rs74011519;rs76872381;rs55896252;rs56242541;rs74011520;rs74011521;rs77640458;rs57613866;rs57223913;rs55747139;rs60748952;rs59651860;rs12444250	rs76872381	0.04306	1.07197	0.0344	A	G
16	30536187	30537574	1388	dmr579	rs3751847;rs10871453	rs10871453	0.005316	1.0321	0.0113	C	G		rs3751847;rs10871453;rs3794703;rs56391383;rs6565191;rs9673428	rs10871453	0.005316	1.0321	0.0113	C	G
16	33962173	33964518	2346	dmr580	NA	NA	NA	NA	NA	NA	NA		NA	NA	NA	NA	NA	NA	NA
16	33965168	33965879	712	dmr581	NA	NA	NA	NA	NA	NA	NA		NA	NA	NA	NA	NA	NA	NA
16	34787392	34787579	188	dmr582	NA	NA	NA	NA	NA	NA	NA		NA	NA	NA	NA	NA	NA	NA
16	34968678	34970283	1606	dmr583	rs6563879;rs12445057	rs12445057	0.2838	1.01187	0.011	C	G		rs6563879;rs12445057;rs7203265;rs34151874;rs12919333;rs2173885;rs12444611;rs11646602;rs11646005;rs17788654;rs12933929;rs12600198;rs11149549;rs35691226;rs12596272;rs35808007;rs1973278;rs34006830;rs1433753;rs2163975;rs12923277;rs34728702;rs12929704;rs2163977;rs12447240;rs1501462	rs12444611	0.05828	1.02122	0.0111	T	G
16	48190588	48191357	770	dmr584	rs6500339	rs6500339	0.2772	1.02245	0.0204	T	C		rs6500339;rs80314719;rs77036961;rs144928836;rs145053738;rs957881;rs116107712;rs17743256;rs142619603;rs41280939;rs115846046;rs111459317;rs76361012;rs75882145;rs80313058;rs16945869;rs16945874;rs57889627;rs77309533;rs8049005;rs8058341;rs8058522;rs112775270;rs61450339;rs74018266;rs8054564;rs8062222;rs41280937;rs7193531;rs6500330;rs8052732;rs8062641;rs115613584;rs11861127;rs74018298	rs144928836	0.1368	1.03107	0.0206	A	G
16	50948706	50952545	3840	dmr585	rs4785480;rs17226979;rs16949073;rs1567153;rs2029921;rs147074073;rs12448242;rs1567154	rs147074073	0.03355	0.90348	0.0478	T	C		rs147074073;rs17226979;rs16949073;rs1567153;rs1567154;rs12448242;rs4785480;rs2029921;rs141612757;rs137916182;rs138659984;rs66502769;rs8056317;rs12598954;rs17227589;rs9935368;rs34694866;rs4238818;rs2357937;rs12918191;rs1567155;rs724405;rs8057546;rs17227253;rs11866382;rs146609506;rs75114196;rs76629137;rs7184560;rs12444741;rs12446869;rs12447842;rs11076544	rs147074073	0.03355	0.90348	0.0478	T	C
16	54322299	54323033	735	dmr586	rs60387073;rs1868690;rs181166185;rs78579431;rs12445085;chr16_54322781_I	rs78579431	0.1346	0.96628	0.0229	A	G		rs12445085;rs181166185;rs78579431;rs60387073;chr16_54322781_I;rs1868690;rs117868474;rs80025551;rs7201454;rs1868689;rs12920771;rs34096439	rs12920771	0.1147	0.98098	0.0122	C	G
16	54971587	54971791	205	dmr587	NA	NA	NA	NA	NA	NA	NA		NA	NA	NA	NA	NA	NA	NA
16	55067626	55067855	230	dmr588	NA	NA	NA	NA	NA	NA	NA		NA	NA	NA	NA	NA	NA	NA
16	55125456	55125835	380	dmr589	rs9921248;rs117325689	rs9921248	0.4413	0.98403	0.021	T	G		rs117325689;rs9921248;rs80221554;rs60876069;rs57755304;rs12918462	rs9921248	0.4413	0.98403	0.021	T	G
16	55866671	55866816	146	dmr590	NA	NA	NA	NA	NA	NA	NA		NA	NA	NA	NA	NA	NA	NA
16	57830328	57832067	1740	dmr591	rs35820612;rs142761644	rs35820612	0.3747	0.98246	0.0199	C	G		rs35820612;rs142761644;rs8061387;rs12934225;rs34129018;rs9929441;rs34719190;rs34395261;rs13330846;rs12708991;rs13332223;rs12708992;rs9938236;rs34438625;rs34131744;rs71387192;rs71387193;rs35885527;rs12929142;rs12934801;rs34722062;rs28362498;rs71387194;rs12148935;rs35515996;rs34771108;rs16959373;rs75670824;rs34146657;rs1559405;rs12149880;rs12149857;rs12924788;rs35275187;rs34165478;rs9934509;rs99346…	rs75670824	0.2956	0.97971	0.0196	A	G
16	63651374	63651663	290	dmr592	rs151241959	rs151241959	0.6794	1.01369	0.033	T	G		rs151241959	rs151241959	0.6794	1.01369	0.033	T	G
16	66550396	66550613	218	dmr593	NA	NA	NA	NA	NA	NA	NA		NA	NA	NA	NA	NA	NA	NA
16	68269180	68269474	295	dmr594	NA	NA	NA	NA	NA	NA	NA		NA	NA	NA	NA	NA	NA	NA
16	69963301	69971565	8265	dmr595	rs8048678;rs2291961;rs8048590;rs8052727;rs1983016;rs7206222;rs2270842;rs1566452;rs12932078;rs2270841;rs75392779;rs12708902;rs904803;rs10048088;rs79839225;rs145421784;rs12932286;rs10048090;rs4985460;rs146254089;rs2270840;rs79173709;rs4985381;rs111563827;rs78727023;rs77870048;rs8047818;rs1875245;rs62053262;rs117443900;rs66717971;rs79943852;rs2102066;rs10048129;rs8049004	rs78727023	0.000323	1.09002	0.024	T	C		rs1566452;rs1875245;rs79839225;rs75392779;rs4985460;rs77870048;rs2270840;rs146254089;rs78727023;rs8052727;rs2291961;rs4985381;rs10048129;rs10048088;rs10048090;rs79943852;rs111563827;rs2102066;rs7206222;rs8047818;rs2270841;rs8048678;rs8048590;rs8049004;rs12932286;rs66717971;rs12932078;rs12708902;rs62053262;rs79173709;rs145421784;rs2270842;rs1983016;rs904803;rs117443900;rs147744698;rs140333190;rs14…	rs78727023	0.000323	1.09002	0.024	T	C
16	69975182	69975905	724	dmr596	rs7206524;rs1052429;rs3192882	rs3192882	0.01887	1.02644	0.0111	A	T		rs1052429;rs3192882;rs7206524;rs7184994;rs62050615;rs62050621;rs62050630;rs904808;rs904807;rs904806;rs904805;rs904804;rs1983015;rs11864678;rs1566452;rs2270840;rs8052727;rs2291961;rs4985381;rs10048129;rs10048088;rs10048090;rs2102066;rs7206222;rs8047818;rs2270841;rs8048678;rs8048590;rs8049004;rs12932286;rs12932078;rs2270842;rs1983016;rs904803;rs3762177;rs9302605;rs4985461;rs3748388;rs4985462;rs6205…	rs4985394	0.001927	1.03624	0.0115	A	T
16	74756641	74759038	2398	dmr597	rs2240245;rs62051071;rs2240244;rs2870145;rs75207458;rs4247498;rs2870144	rs4247498	0.1484	1.01603	0.011	A	G		rs2240244;rs4247498;rs62051071;rs75207458;rs2870145;rs2870144;rs2240245;rs6564162;rs2301865;rs12448608;rs1859398;rs886548;rs35038783;rs71392615;rs34398985;rs34393456;rs35937344;rs34130324;rs71392613;rs71392614;rs34937987;rs35173843;rs35195349;rs34992867;rs12919626;rs12921263	rs4247498	0.1484	1.01603	0.011	A	G
16	81437710	81439589	1880	dmr598	rs12447321;rs12716914;rs2550737;rs13336422;rs2615707;rs2608573;rs7199894;rs12448104;rs10220955;chr16_81438450_D;chr16_81438492_D;rs12716915;chr16_81438090_D;rs183223337;rs9924044;rs12716913	chr16_81438492_D	0.135	0.97326	0.0181	D	I6		rs2615707;rs2550737;chr16_81438090_D;rs7199894;rs183223337;rs10220955;chr16_81438450_D;chr16_81438492_D;rs12447321;rs9924044;rs13336422;rs2608573;rs12716913;rs12716914;rs12716915;rs12448104;rs2550736;rs2615708;rs12448772	chr16_81438492_D	0.135	0.97326	0.0181	D	I6
16	84860442	84861467	1026	dmr599	rs11648092;rs11648054;rs11643247;rs12925986;rs6564081;rs117249060;rs116922853	rs11643247	0.2134	1.01521	0.0121	T	C		rs116922853;rs117249060;rs12925986;rs6564081;rs11648054;rs11648092;rs11643247;rs36076623;rs11645545	rs11643247	0.2134	1.01521	0.0121	T	C
16	85320686	85320901	216	dmr600	NA	NA	NA	NA	NA	NA	NA		NA	NA	NA	NA	NA	NA	NA
16	85415501	85415786	286	dmr601	rs4783185;rs4783184;rs4783186	rs4783185	0.4401	1.01319	0.017	A	G		rs4783184;rs4783185;rs4783186;rs4783182;rs4783187;rs8059258;rs729116;rs729115;rs4783189;rs4783183	rs4783189	0.2978	1.01786	0.017	A	G
16	85482690	85484350	1661	dmr602	rs11149747;rs55994351;rs112885654;rs12444478;rs11149748	rs112885654	0.166	0.97756	0.0164	A	G		rs11149747;rs55994351;rs11149748;rs12444478;rs112885654;rs4782702;rs900767;rs66727277;rs4782703;rs61160918;rs58538628	rs112885654	0.166	0.97756	0.0164	A	G
16	85557644	85558887	1244	dmr603	rs111897935;rs7500151;rs62048395	rs62048395	0.1554	0.98236	0.0126	T	C		rs7500151;rs62048395;rs111897935	rs62048395	0.1554	0.98236	0.0126	T	C
16	85674732	85677393	2662	dmr604	rs34026165;chr16_85676067_D;rs35385995;rs35045648;rs9925740;rs12917784;rs12934363	rs12917784	0.1706	0.9755	0.0181	C	G		rs9925740;rs34026165;rs12934363;chr16_85676067_D;rs35045648;rs35385995;rs12917784;rs35297506;rs34108640	rs34108640	0.0344	0.96445	0.0171	C	G
16	85863168	85863773	606	dmr605	NA	NA	NA	NA	NA	NA	NA		NA	NA	NA	NA	NA	NA	NA
16	86959130	86960025	896	dmr606	rs74348516;rs4340331;rs4488453	rs74348516	0.9499	1.0016	0.0257	A	G		rs4340331;rs74348516;rs4488453	rs74348516	0.9499	1.0016	0.0257	A	G
16	86963953	86965361	1409	dmr607	rs58843785;rs77490555;rs13335005;rs8043658	rs58843785	0.3149	0.94772	0.0534	A	C		rs13335005;rs8043658;rs58843785;rs77490555;rs12921019;rs11117234;rs35794697;rs73258983;rs8046283;rs73258997;rs4843485;rs73260610;rs112436087;rs73258950;rs116942953;rs113840497;rs78211164;rs112887870;rs74655565;rs79529294;rs78747828;rs74662937;rs76384593;rs58967411	rs73260610	0.04113	1.14431	0.066	A	G
16	87609917	87610209	293	dmr608	rs62056517;rs825579	rs825579	0.1883	1.0141	0.0107	A	G		rs825579;rs62056517;rs4843632;rs8056477;rs4462595;rs862224;rs56330427;rs62056519;rs62056520;rs72808180;rs111751761;rs62056487;rs56175737;rs17772034;rs62056489;rs62056515;rs8053015;rs62056516;rs6540061;rs17699397	rs825579	0.1883	1.0141	0.0107	A	G
16	87877341	87877904	564	dmr609	rs146028457	rs146028457	0.4172	1.05601	0.0672	T	C		rs146028457;rs142241726	rs142241726	0.3049	1.06887	0.0649	A	G
16	87879471	87881624	2154	dmr610	rs56225907;rs881388;rs67288628;rs997762;rs9941150;rs182295117;rs997761	rs881388	0.07437	1.02204	0.0122	A	G		rs67288628;rs997761;rs997762;rs9941150;rs182295117;rs881388;rs56225907;rs55694638;rs67310965;rs61527026	rs881388	0.07437	1.02204	0.0122	A	G
16	88096362	88097717	1356	dmr611	rs7500095;rs117108847;rs12928288;rs77007713	rs117108847	0.1621	0.94356	0.0416	A	C		rs77007713;rs12928288;rs117108847;rs7500095;rs117216633;rs11117357;rs12927165;rs7500863;rs13338952;rs6540164;rs8051581;rs4843792;rs9938327;rs11117350;rs8045521;rs8044965;rs12444448;rs9938277;rs9940335;rs9927041;rs4843779;rs3890051;rs6540158;rs7184306;rs11641065;rs12931447;rs12928626;rs9924551;rs12929276;rs62046880;rs9930033;rs7501245;rs11646639;rs11117355;rs9939928;rs12919293;rs117441099;rs149636…	rs149616270	0.1491	0.94205	0.0414	T	G
16	88616940	88619384	2445	dmr612	rs75832860;rs8062370;rs9935324;rs72807472;rs10163412;rs8062396;rs74033303;rs9937571;rs35980595;rs62049058;rs72807467;rs112919561;rs13334404;rs9937907;rs146405936	rs10163412	0.1992	1.01613	0.0125	A	C		rs112919561;rs72807467;rs146405936;rs13334404;rs35980595;rs75832860;rs9937907;rs9935324;rs9937571;rs8062370;rs74033303;rs62049058;rs8062396;rs72807472;rs10163412;rs111868199;rs80069052;rs1987310;rs57318257;rs74035551;rs3964374;rs2340955;rs883489;rs12596108;rs12597927;rs12597691;rs76024655;rs56355062;rs11865577;rs10163414;rs28703652;rs34432737;rs67493829;rs62049011;rs11076665;rs9796884;rs9935767;r…	rs11076665	0.09278	0.97941	0.0124	C	G
16	88766701	88768031	1331	dmr613	rs11649226;rs2306049;rs115801450;rs4782425;rs7196734;rs2306048;rs11649186;rs11640063;chr16_88766976_I;rs11649140;rs2340970;rs11649075	rs7196734	0.01476	0.9323	0.0288	A	G		rs11649075;rs11649140;rs115801450;rs2340970;chr16_88766976_I;rs11649186;rs11649226;rs11640063;rs4782425;rs2306049;rs2306048;rs7196734;rs11645983;rs880970;rs11642292;rs28718611;rs57577962;rs62048041;rs11646378;rs11642407;rs11642408;rs62049774;rs57350670;rs11863597;rs2879899;rs11076700;rs112125845;rs114793443;rs7185382;rs62049773;rs11644923;rs72811456;rs11642704;rs72811459;rs13556;rs11648894;rs8060…	rs75746195	0.008133	0.92793	0.0283	A	G
16	88920239	88921408	1170	dmr614	rs74035866;rs9937138	rs9937138	0.1444	1.01857	0.0126	C	G		rs74035866;rs9937138	rs9937138	0.1444	1.01857	0.0126	C	G
16	88967608	88968890	1283	dmr615	rs71395337;rs564669;rs502258;rs8062103;rs74895667;rs114022832;rs77863492;rs115932621;rs147021194;rs76033980	rs147021194	0.3318	0.95829	0.0438	T	C		rs114022832;rs77863492;rs76033980;rs74895667;rs147021194;rs564669;rs502258;rs115932621;rs71395337;rs8062103;rs8058255;rs7204614;rs884969;rs884968;rs115897737;rs41476048;rs79068777;rs74750667;rs116043490;rs6500507;rs6500508;rs6500509;rs7195662;rs115929739;rs145542134;rs35777274;rs8045542;rs8045905;rs8062621;rs8046274;rs75659251;rs116545323;rs114101017;rs114555839;rs114021799;rs115124094;rs11639684…	rs1673934	0.07141	1.06876	0.0369	A	G
16	89044517	89045052	536	dmr616	rs72815535;rs12446460	rs12446460	0.3201	0.98827	0.0119	T	G		rs72815535;rs12446460;rs117591911;rs12447686;rs11641448;rs11076744;rs11076747;rs9926548;rs11644990;rs8056679;rs11076743;rs11861958;rs12446471;rs11076745;rs11076746;rs9932354;rs9924109;rs11639542;rs12444247;rs4782485;rs6500514;rs4782484;rs8044191;rs10852633;rs4782481;rs7498845;rs58333036;rs28579462;rs11076749;rs11076750;rs11076751;rs9939076;rs9931254;rs13334511;rs112389704;rs9936918;rs72815580;rs3…	rs12446460	0.3201	0.98827	0.0119	T	G
16	89771520	89774353	2834	dmr617	rs12373073;chr16_89771870_D;rs4785588;rs4785705;rs4785587;rs4785584;chr16_89771869_D;rs149082870;rs145497469;rs9931440;rs72807524;rs12934872;rs4785586;rs9940698;rs2016968;rs4785704	rs2016968	0.0001374	1.04425	0.0114	C	G		chr16_89771869_D;chr16_89771870_D;rs149082870;rs145497469;rs9940698;rs4785704;rs12373073;rs4785584;rs4785705;rs4785586;rs9931440;rs12934872;rs4785587;rs72807524;rs4785588;rs2016968;rs187469377;rs72813421;rs142222325;rs72813449;rs72813455;rs118149792;rs117053233;rs148638880;rs117570427;rs1110331;rs59660050;rs72807526	rs2016968	0.0001374	1.04425	0.0114	C	G
17	147287	148771	1485	dmr618	NA	NA	NA	NA	NA	NA	NA		rs66542400	rs66542400	0.5748	0.99203	0.0142	A	G
17	907083	907778	696	dmr619	rs333643;rs3744750	rs333643	0.2708	0.97404	0.0239	A	T		rs3744750;rs333643;rs2586304;rs3863496;rs3744753;rs58991145;rs75161666;rs75969522;rs34193896;rs74827840;rs73978312;rs73978314;rs78248138;rs79187367;rs76313069;rs72477059;rs145863478;rs112039711;rs57824885;rs185202240;rs142379929;rs149909512;rs74880362;rs11658610;rs11654885;rs11658735;rs76718191;rs112785471;rs77610491;rs79937350;rs78236085;rs1828242;rs2376589	rs75161666	0.03	0.94952	0.0239	C	G
17	911024	912012	989	dmr620	rs72812085;rs2663342	rs2663342	0.5768	0.99382	0.0111	T	C		rs2663342;rs72812085;rs333653;rs333626;rs333625;rs3105892;rs68007720;rs9898238;rs2586306;rs2241930;rs2241928;rs2586305;rs2663341;rs9893128;rs72812079;rs28667914	rs333626	0.5194	0.99283	0.0112	T	C
17	943270	943967	698	dmr621	rs2248096;chr17_943902_I	rs2248096	0.3509	1.01096	0.0117	T	C		rs2248096;chr17_943902_I;rs4968155;rs2304960;rs2247953;rs2248066	rs2248066	0.2568	1.01329	0.0116	T	G
17	1974754	1975550	797	dmr622	rs78679165;rs147293039	rs147293039	0.00939	0.91824	0.0329	A	G		rs78679165;rs147293039;rs151019025;rs78197683;rs2232475;rs16951881;rs147073825;rs77717411;rs77829168;rs61527623;rs74973996;rs16951895;rs76839366;rs8071728;rs116944070;rs77414017;rs77281416;rs150615952;rs79949803;rs141270947;rs141394515;rs77185871;rs79302989;rs143534603;rs116982373;rs78081565;rs78853566;rs118088845;rs143526588;rs77528874;rs7503849;rs142146973;rs17834455;rs148821920;rs77194529;rs11…	rs147293039	0.00939	0.91824	0.0329	A	G
17	2262904	2263058	155	dmr623	rs2447103	rs2447103	0.00422	0.96986	0.0107	A	C		rs2447103;rs2003969;rs2447099;rs35257150;rs2447087;rs2429901;rs2447089;rs898750;rs2012068;rs9895347;rs67887169;rs2447104;rs2447106;rs2447107;rs2447108;rs2429904;rs2447110;rs4790332;rs4790333	rs9895347	0.001486	1.03552	0.011	A	G
17	2842679	2842944	266	dmr624	NA	NA	NA	NA	NA	NA	NA		NA	NA	NA	NA	NA	NA	NA
17	3906837	3907539	703	dmr625	rs111232241;rs9909229;rs8075429;rs8069466	rs111232241	0.2554	1.0646	0.0551	C	G		rs8069466;rs111232241;rs9909229;rs8075429;rs9890230;rs9894540;rs9895252;rs9895575;rs9891940;rs1878331;rs28642705;rs11868330;rs9897516;rs9909518;rs13341034;rs968115;rs62072397;rs9892252;rs62072400;rs62072401;rs28516899;rs11871538;rs1006954;rs62072434;rs13341876;rs9905832;rs719388;rs9908412;rs28407844;rs62071006;rs111834286;rs73330989;rs7215184;rs7217017;rs9902370;rs28609771;rs34487858;rs8070100;rs…	rs6502770	0.06838	0.98039	0.0109	A	G
17	4125423	4125597	175	dmr626	chr17_4125501_D;rs71368163;rs186005798	chr17_4125501_D	0.1811	0.98452	0.0117	D	I4		rs71368163;chr17_4125501_D;rs186005798	chr17_4125501_D	0.1811	0.98452	0.0117	D	I4
17	4444041	4444337	297	dmr627	rs35043376	rs35043376	0.05598	1.02716	0.014	A	G		rs35043376;rs751670;rs11655716;rs73335843;rs10521140	rs10521140	0.038	1.03015	0.0143	A	C
17	6926862	6927466	605	dmr628	rs72834413	rs72834413	0.4901	0.9858	0.0208	T	G		rs72834413;rs72834418;rs79803190;rs11571339	rs11571339	0.2958	1.02255	0.0213	A	G
17	7758154	7759101	948	dmr629	rs76623612;rs8065467;rs117866774	rs76623612	0.01489	1.08883	0.0349	A	C		rs117866774;rs76623612;rs8065467;rs76162631;rs117474084;rs141970156;rs76692624;rs78740082;rs181857245;rs190937141;rs143272307;rs116955047;rs186852559;rs79350244;rs117465420;rs117899186;rs118115346;rs117317438;rs117985215;rs74613998;rs58208066;rs73233637;rs7217873;rs8081871;rs60712401;rs73233646;rs141653453;rs73232402;rs60738318;rs56880362;rs73233606;rs8075929	rs117899186	0.007515	0.9122	0.0344	T	C
17	9053827	9055683	1857	dmr630	chr17_9055366_I;rs72811947	rs72811947	0.875	1.00341	0.0218	T	C		chr17_9055366_I;rs72811947;rs72811936;rs75964723;rs142235752;rs72811951;rs72811953;rs72811954;rs72811955;rs111658633;rs72811956;rs72811957;rs117830995;rs72811941	rs142235752	0.7882	0.99422	0.0217	A	G
17	14201910	14202097	188	dmr631	rs740382	rs740382	0.9338	1.0011	0.0128	A	C		rs740382;rs3760310;rs3760309;rs3760308;rs2072243;rs2072242;rs886864;rs1052686;rs4791570;rs8068798;rs9907275;rs9899544;rs4792465;rs4792466;rs72818677;rs9904251;rs7210171;rs66822636;rs11870520;rs733770;rs9889785;rs7223809	rs1052686	0.5522	1.00783	0.0132	C	G
17	17713325	17714365	1041	dmr632	NA	NA	NA	NA	NA	NA	NA		NA	NA	NA	NA	NA	NA	NA
17	19314448	19315865	1418	dmr633	rs739829;rs739830	rs739830	0.01357	0.9719	0.0115	T	C		rs739830;rs739829;rs189863794;rs145365980;rs1295330;rs1295329;rs12938066;rs12943732;rs2386316;rs11204343;rs139723351;rs4924992;rs145279274;rs12941722;rs4924785;rs4924993;rs9899706;rs10491097;rs12602013;rs12945111;rs4924994;rs8071408;rs12939559;rs7220633;rs76138388;rs2072121;rs2072120;rs2072119;rs7208015;rs112469929;rs6587121;rs12601656;rs2386315;rs763751;rs11869679;rs8077109;rs9915781;rs73293597;…	rs4924993	0.002456	1.03572	0.0116	A	T
17	21909343	21910654	1312	dmr634	rs2019216;rs8073228;rs140968912;rs907707;rs141586555;rs139419939;rs12450390;rs2342216;rs117055722	rs12450390	0.1945	1.01521	0.0116	T	G		rs141586555;rs2019216;rs117055722;rs8073228;rs907707;rs139419939;rs2342216;rs140968912;rs12450390;rs141737743;rs192876452;rs141090891;rs145851532;rs146263983;rs1606426;rs8065511;rs67897200;rs7405575;rs8075299;rs7214686;rs7215442;rs11150722;rs7220748;rs6565378;rs6565381;rs1817414;rs34668094;rs141044621;rs12938034;rs1877500;rs8069042;rs1817415;rs6565384;rs12325740;rs402052;rs10871486;rs3751916;rs11…	rs4889727	0.08806	1.02071	0.012	T	C
17	26131075	26132768	1694	dmr635	rs2779252;rs2779251;chr17_26131765_D	rs2779251	0.209	1.01867	0.0147	A	G		rs2779251;rs2779252;chr17_26131765_D;rs1889023;rs2314812	rs2779251	0.209	1.01867	0.0147	A	G
17	39812249	39812758	510	dmr636	rs79553792;rs9912558;rs78876447	rs9912558	0.3546	1.01025	0.011	A	G		rs79553792;rs9912558;rs78876447;rs77197904;rs78946759;rs77057669;rs75122378;rs112231092;rs8068426;rs112481328;rs8068783;rs9652842;rs77958454;rs73297911;rs8068564;rs74787167;rs9916626;rs73986345;rs8066356;rs148475765;rs74873494;rs79428362;rs74759468;rs112802714;rs78220414;rs77867056;rs111972360;rs74489873;rs76525578;rs7222590;rs11869514;rs7501657;rs7501811;rs11079005;rs12603338;rs6503650;rs1294782…	rs111972360	0.1496	1.05696	0.0385	A	C
17	40274881	40275344	464	dmr637	NA	NA	NA	NA	NA	NA	NA		NA	NA	NA	NA	NA	NA	NA
17	41180582	41180642	61	dmr638	NA	NA	NA	NA	NA	NA	NA		NA	NA	NA	NA	NA	NA	NA
17	48547997	48549866	1870	dmr639	rs2305998;rs4794150;rs9896780;rs141082348	rs9896780	0.248	1.01359	0.0117	T	C		rs141082348;rs4794150;rs9896780;rs2305998;rs9901133;rs8077902;rs1010319;rs9912065;rs4794143;rs9909780;rs7217948;rs2412324;rs17641254;rs8082089;rs3744522;rs2277630;rs898455;rs898454;rs8080319;rs736911;rs3809765;rs3826439;rs58383597;rs6504657;rs11656959;rs71379402;rs11656294;rs4794144;rs4794145;rs8076712;rs9905321;rs9891005;rs8073548;rs4794146;rs8070068;rs7214857;rs4794147;rs4389179;rs4794149;rs991…	rs2277631	0.2356	1.0139	0.0116	A	C
17	48858795	48858849	55	dmr640	NA	NA	NA	NA	NA	NA	NA		NA	NA	NA	NA	NA	NA	NA
17	55859621	55860820	1200	dmr641	rs62058369;rs117405202;rs117682627	rs62058369	0.5345	1.01167	0.0187	T	C		rs62058369;rs117405202;rs117682627;rs140117701;rs117361264	rs62058369	0.5345	1.01167	0.0187	T	C
17	57296882	57297775	894	dmr642	rs17823094;rs9903295	rs9903295	0.001256	1.04446	0.0135	A	G		rs9903295;rs17823094;rs149400264;rs143979918;rs12451128;rs8079076;rs111638832;rs67759220;rs8065789;rs7220082;rs66523640;rs6503910;rs7220435;rs7220857;rs7218099;rs28687325;rs62081935;rs62081937;rs111931271;rs2017276;rs2004140;rs12449518;rs3087593;rs7224819;rs8065114;rs8071565;rs60686080;rs68159943;rs7210657;rs7212268;rs12946086;rs62083287;rs12943401;rs35451537;rs62083289;rs11651026;rs3926718;rs620…	rs2017276	0.001032	0.95667	0.0135	C	G
17	63533093	63533469	377	dmr643	rs34755285;rs7219582	rs7219582	0.4515	1.0139	0.0184	A	C		rs34755285;rs7219582;rs56248738;rs7406690;rs35932683;rs79108306;rs4072245;rs112620851;rs35399989;rs60504505;rs62063437;rs62063440;rs62063441	rs4072245	0.3738	0.97775	0.0253	T	C
17	70565494	70567033	1540	dmr644	rs117190446;rs8064564;rs111716634;rs34793669;rs77041753;rs8064633	rs8064633	0.0227	1.04019	0.0173	A	G		rs8064633;rs8064564;rs34793669;rs111716634;rs77041753;rs117190446;rs8065281;rs58868156;rs2041630;rs7219122;rs79425010;rs9891473	rs8064633	0.0227	1.04019	0.0173	A	G
17	71288288	71289383	1096	dmr645	rs9907168;rs9914655;rs73996142;rs28449774;rs9914899	rs9914655	0.3551	0.98985	0.0111	T	C		rs73996142;rs9907168;rs9914655;rs9914899;rs28449774;rs8080848;rs7359590;rs9914320;rs2047469;rs73360804;rs3751928;rs12943342;rs12185274;rs8081010;rs56041710;rs7212637;rs9890143;rs12950128	rs9914655	0.3551	0.98985	0.0111	T	C
17	71706410	71709490	3081	dmr646	rs2661609;rs76162398;rs9897834;rs9915069;rs73996667;rs78570933;rs145348737;chr17_71709181_D;rs77478157;rs2661612;rs73355200;rs2661607;rs2683173;rs75125222;rs77171189;rs2661611;rs79873138;rs9895910;rs2661610;chr17_71709077_D;rs72490445;rs8067131;rs77912284;rs2620001	chr17_71709181_D	0.2689	1.06279	0.0551	D	I14		rs2661607;rs77171189;rs2661609;rs2620001;rs9915069;rs2661610;rs73355200;rs2683173;rs9895910;rs9897834;rs78570933;rs73996667;rs79873138;rs76162398;rs8067131;rs77478157;rs2661611;rs75125222;rs145348737;rs2661612;chr17_71709077_D;rs72490445;chr17_71709181_D;rs77912284;rs114204717;rs77963454;rs80120239;rs75607811;rs79584446;rs75175623;rs78109906;rs79020517;rs76427544;rs17836851;rs79943567;rs57306383;…	rs9904069	0.2035	0.97229	0.0221	T	C
17	71739365	71740640	1276	dmr647	rs2620018;rs2620020;rs2620019;chr17_71739871_I;rs2620021;rs2683182;rs922561;rs2620022;chr17_71740414_I;rs72850260	chr17_71740414_I	0.2758	1.03376	0.0305	I11	D		rs2683182;chr17_71739871_I;rs922561;rs2620018;rs72850260;rs2620019;rs2620020;rs2620021;rs2620022;chr17_71740414_I;rs2683180;rs2620023;rs2683179;rs34132354;rs9891876;rs9899033;rs2620024;rs2683231;rs9908818;rs2683170;rs2620026;rs2683164;rs2683156;rs2683155;rs2683152;rs1552011;rs746901;rs2101015;rs1552009;rs12951487;rs2683167;rs2620027;rs2620029;rs2620031;rs28465234;rs2683165;rs17782705;rs2620035;rs…	rs12951487	0.1698	1.04071	0.0291	T	C
17	71852674	71854881	2208	dmr648	rs3850121;chr17_71853828_D;rs2620059;rs151271453;rs9913152;rs7221802	rs3850121	0.1727	0.98403	0.0118	A	G		rs9913152;rs2620059;rs7221802;rs151271453;chr17_71853828_D;rs3850121;rs2586858;rs11077706;rs4789600;rs2620060;rs2620061	rs4789600	0.1062	0.98147	0.0116	A	G
17	72145665	72148420	2756	dmr649	rs11652789;rs34894905;rs73997483;rs7214008;rs73997481;rs150176010;rs73354605;rs34188561;rs73997484;rs181152821;rs3935106	rs3935106	0.09459	0.98177	0.011	T	C		rs73997481;rs3935106;rs73997483;rs150176010;rs11652789;rs73354605;rs73997484;rs34188561;rs34894905;rs181152821;rs7214008;rs56313876;rs56083323;rs56063657;rs142164316;rs72844102;rs72848205;rs72848209;rs143824007	rs3935106	0.09459	0.98177	0.011	T	C
17	72818391	72819948	1558	dmr650	rs4789102;rs4789103;rs55862095	rs55862095	0.298	0.95667	0.0426	C	G		rs4789102;rs55862095;rs4789103;rs74353655;rs2070920;rs3826316	rs55862095	0.298	0.95667	0.0426	C	G
17	75283431	75284636	1206	dmr651	rs1995755;rs1715467	rs1715467	0.1506	0.98334	0.0117	T	C		rs1995755;rs1715467;rs4239000;rs4788984;rs8081419;rs7406929;rs4789435;rs2411077;rs1622699;rs9891329	rs4788984	0.06431	0.9803	0.0108	T	C
17	75463677	75464411	735	dmr652	rs73375397;rs73375399;rs442330	rs73375399	0.7484	1.01501	0.0464	A	C		rs73375397;rs442330;rs73375399;rs312817;rs78194527;rs9907297;rs16970144;rs312815;rs312816;rs312818;rs182592;rs312820;rs72887175;rs312823;rs2627211;rs72887162;rs72887163;rs312842;rs312844;rs312845;rs312846;rs312847;rs312848;rs312850;rs312851;rs2627224;rs2574842;rs2627225;rs416743;rs390939;rs414531;rs424290;rs379902;rs73375384;rs72896179;rs7213930;rs72896181;rs72887155;rs72887156;rs56364392;rs14277…	rs312817	0.4309	0.95839	0.054	T	C
17	76227351	76227692	342	dmr653	NA	NA	NA	NA	NA	NA	NA		NA	NA	NA	NA	NA	NA	NA
17	76606477	76607474	998	dmr654	chr17_76606784_D;rs9915834;rs7217977	rs9915834	0.006912	0.96647	0.0126	A	G		rs9915834;chr17_76606784_D;rs7217977;rs4796830;rs6501232;rs8065663;rs7406623;rs11077384;rs13342785	rs9915834	0.006912	0.96647	0.0126	A	G
17	76793884	76795040	1157	dmr655	rs3826552;rs3744799;rs2279308;rs117093243	rs2279308	0.1446	0.98452	0.0107	A	G		rs3826552;rs3744799;rs117093243;rs2279308;rs11077397;rs2306527;rs2306526;rs1057040;rs11649964;rs11655064;rs62074536;rs11657403;rs7215260;rs55779573;rs922838;rs10512617;rs17657522;rs62075567;rs17657767;rs112307169;rs17736494;rs1384367;rs7502213;rs11658134;rs7218899;rs8076588;rs62075585;rs7224711;rs12604076;rs11650046;rs8072569;rs62075586;rs62075587;rs8073626;rs867596;rs1044486;rs3744802;rs3744801;…	rs7215260	0.02276	0.97629	0.0105	A	G
17	76931215	76932182	968	dmr656	chr17_76931281_I;rs117979973;rs8066843;rs11869262;rs56005167	chr17_76931281_I	0.1219	0.98324	0.0109	D	I3		chr17_76931281_I;rs8066843;rs117979973;rs56005167;rs11869262;rs12941638;rs4789927;rs8066116;rs7214592;rs8072530;rs9904014;rs77837533;rs78021389;rs4073173;rs4789921;rs8079666	chr17_76931281_I	0.1219	0.98324	0.0109	D	I3
17	77242572	77244217	1646	dmr657	rs58116320;rs74393628;rs57088219;rs8077249;rs8072671;rs12051621;chr17_77243799_I;rs28675187;rs12051618;rs12051619;rs8072946;rs12600626;rs9901126;chr17_77244091_D;rs73416005	rs74393628	0.2488	1.0349	0.0297	T	C		rs12600626;rs58116320;rs8072946;rs8072671;rs12051619;rs12051618;rs12051621;rs57088219;rs28675187;rs8077249;rs9901126;chr17_77243799_I;rs73416005;chr17_77244091_D;rs74393628;rs56291049;rs11650154;rs11077416;rs12600558;rs7207311;rs9916291;rs9916701;rs8075182;rs8075073;rs8066768;rs57291642;rs57193774;rs8073791;rs8073672;rs57963518;rs74488223;rs4789968;rs4789971;rs12450059;rs8066616;rs12603454;rs3464…	rs8072027	0.1301	0.95352	0.0315	T	G
17	77899598	77900730	1133	dmr658	rs111679732;rs11658089;rs9904319;rs72847409;rs34044264;chr17_77900068_D	rs9904319	0.09822	0.97765	0.0137	A	G		chr17_77900068_D;rs34044264;rs9904319;rs72847409;rs111679732;rs11658089;rs9912236;rs2034126;rs57851800;rs62076640;rs62076641;rs112512790;rs66490734;rs60012205;rs9910511;rs12450622;rs11651448;rs73426697;rs62076639	rs66490734	0.05386	0.97395	0.0137	T	C
17	77951072	77952124	1053	dmr659	rs9909193	rs9909193	0.3954	0.98975	0.0121	T	G		rs9909193;rs4441315;rs2083905;rs1290397;rs1106645	rs1290397	0.272	0.98669	0.0122	A	G
17	77979602	77981034	1433	dmr660	rs80004706;rs8067885;chr17_77980821_D;rs148265234;chr17_77980226_I;rs145961846;rs9898761;rs149469365;rs4889811;rs10871500;rs62074520	rs10871500	0.156	1.01654	0.0116	C	G		rs9898761;rs4889811;rs148265234;rs8067885;chr17_77980226_I;rs62074520;rs10871500;chr17_77980821_D;rs149469365;rs145961846;rs80004706;rs9891664;rs143993363;rs140693951;rs144428805;rs116202069;rs115033207;rs151338206;rs140434913;rs142456003;rs145908730;rs143601331;rs183345860;rs59152781;rs73425706;rs73425708;rs146764776;rs140228131;rs34603877;rs147319253;rs141395905;rs150830108;rs60107354;rs1465911…	rs140693951	0.1526	0.90529	0.0696	A	G
17	79173435	79174329	895	dmr661	rs143673290;rs906175;rs2466773;rs149451770;rs138633510	rs143673290	0.04506	0.92765	0.0375	A	G		rs906175;rs143673290;rs138633510;rs2466773;rs149451770;rs79632097;rs2659030;rs35882962;rs3961020;rs62075318;rs12938539;rs62075322;rs34532822;rs2659027;rs2725391;rs62075325;rs969413;rs2659012;rs2659014;rs2048057;rs906176;rs2725418;rs2456582;rs9895441;rs2659028;rs2725420;rs2659015;rs117589634;rs150356945;rs12150535;rs60129545;rs142697932;rs77422616;rs7221140;rs61740871;rs8081747	rs143673290	0.04506	0.92765	0.0375	A	G
17	79228901	79230190	1290	dmr662	rs72860038;chr17_79229791_D;rs112774339;rs143777876;rs115803078;rs9900614;rs67247964;rs67309354	rs9900614	0.3545	1.01056	0.0113	T	C		rs67309354;rs143777876;rs67247964;rs9900614;rs112774339;chr17_79229791_D;rs72860038;rs115803078;rs73356102;rs73358108;rs76611814;rs73358109;rs34228248;rs113945879;rs76263339;rs59105556;rs60364083;rs112893564;rs73358128;rs144378561;rs73358138;rs76205125;rs114271959;rs75446968;rs55885872;rs73358122;rs56289540;rs7211465;rs72860065;rs7210543;rs7212150;rs67663282;rs7216728;rs66597207;rs72860022;rs6684…	rs7223939	0.1367	0.98383	0.011	A	G
17	79404211	79405817	1607	dmr663	rs118120618;rs75996683;rs2018028	rs2018028	0.1981	0.98138	0.0146	T	C		rs118120618;rs75996683;rs2018028;rs144312816;rs117339405;rs111593787;rs112222327;rs77984483;rs1973179;rs12938984;rs35463915;rs7220557;rs12942138	rs1973179	0.1725	0.9803	0.0146	A	C
17	79465968	79467092	1125	dmr664	rs8077665;rs12451907;rs12453649;rs11871774;rs9912733;chr17_79466467_D;rs8078253;rs11871781;rs8077518	rs12451907	0.000663	1.04634	0.0133	A	G		rs12451907;chr17_79466467_D;rs9912733;rs12453649;rs8078253;rs11871774;rs11871781;rs8077518;rs8077665;rs899293;rs79633190;rs144202817;rs181418079;rs75215738;rs7501885;rs7502505;rs145176760;rs192654781;rs145812096;rs143768913;rs151107424;rs76040794;rs7503750;rs75824786;rs74427964;rs76480223;rs80129119;rs74857055;rs77629404;rs75699554;rs1139414;rs1139410;rs1139408;rs11549167;rs55902924;rs55978907;rs…	rs12451907	0.000663	1.04634	0.0133	A	G
17	79799287	79799607	321	dmr665	rs35953157	rs35953157	0.4417	0.98965	0.0136	A	G		rs35953157;rs8324;rs113775324;rs1130674;rs35649520;rs2070872;rs111301737;rs2070871;rs111839893;rs113071907;rs4796848;rs113099800;rs34951724;rs876016;rs876017;rs3786149;rs112261958;rs4796849;rs3786150;rs3786151;rs111368292;rs1010954;rs74006120;rs8069408;rs35766162;rs11558886;rs1130664;rs111790442;rs111370076;rs2889406;rs111318059;rs112188518;rs113164896;rs113437492;rs113297889;rs111315680;rs351709…	rs35788525	0.3579	0.98768	0.0135	T	C
17	79824619	79826316	1698	dmr666	rs113407953;rs111368620;rs145958339	rs145958339	0.09993	1.05675	0.0336	A	G		rs111368620;rs145958339;rs113407953;rs34185514;rs34829162;rs72860596;rs11652950;rs4796845;rs113604409;rs73354184;rs112680942;rs111276856;rs113082834;rs35731743;rs113708033;rs4796846;rs34642755;rs28854867;rs113544440;rs113634323;rs144891153;rs28549336;rs9675127;rs113312308;rs113488290;rs72860583;rs74006116;rs35922845;rs35624246;rs34544633;rs35031019;rs34856581;rs111308799;rs72860587;rs112660052;rs…	rs145958339	0.09993	1.05675	0.0336	A	G
17	79950165	79952494	2330	dmr667	rs116994706;rs57221908;rs115487722;rs60146039	rs57221908	0.06529	1.07595	0.0397	T	C		rs115487722;rs116994706;rs57221908;rs60146039;rs116149334;rs115610076;rs79060512;rs12150186;rs41283357;rs114341171;rs117574737;rs11539917;rs58325247;rs60293637;rs74002716;rs4969470;rs73999311;rs4969468;rs4969467;rs4969477;rs4969478;rs73354194;rs76195797;rs112313398;rs74002708;rs112911973;rs75903446;rs76515027;rs9912120;rs74002710;rs112225092;rs113973567;rs76963416;rs74002712;rs112055269;rs7400271…	rs76195797	0.02611	1.08861	0.0382	A	G
17	79970290	79972495	2206	dmr668	rs4995642;rs6502045	rs4995642	0.08076	0.97951	0.0118	T	C		rs4995642;rs6502045;rs9895872;rs3934983;rs13087;rs4969475;rs4969474;rs4969472	rs9895872	0.07136	0.97922	0.0116	T	C
17	80057557	80058836	1280	dmr669	rs6502050;rs60459441;rs62078752;rs115138825;chr17_80057598_I;rs62078754;rs113624327;rs185691355;rs11653003	chr17_80057598_I	0.01376	1.0286	0.0114	I5	D		chr17_80057598_I;rs185691355;rs62078752;rs113624327;rs6502050;rs60459441;rs115138825;rs62078754;rs11653003;rs143172926;rs141466872;rs181444171;rs147255284;rs191286760;rs146199485;rs45586937;rs9908421;rs1127678;rs9896144;rs28485821;rs8082456;rs8082457;rs11653662;rs62079993;rs9900152;rs72851605;rs4789753;rs62078308;rs62078310;rs3935402;rs8078102;rs7503212;rs6502082;rs11656621;rs11657047;rs12951976;…	rs11650633	0.009382	0.9719	0.011	T	C
17	80174767	80175804	1038	dmr670	rs4347682;rs149698919;rs8082212;rs4597372;rs4506966;rs115412553	rs149698919	0.2806	0.95066	0.0469	A	G		rs149698919;rs8082212;rs115412553;rs4506966;rs4597372;rs4347682;rs118126964;rs9303023;rs67588022;rs9747989;rs4239020;rs4280305;rs9944398;rs12451470;rs9747201;rs11651738;rs4503854;rs4789784;rs4632180;rs4261598;rs9303024;rs9913848;rs9303025;rs11077983;rs6502090;rs56043453;rs11077968;rs45555535;rs17848934;rs62078748;rs7209621;rs12946944;rs7222764;rs8065606;rs11867806;rs11656153;rs62079995;rs6502062;…	rs118126964	0.2023	0.94035	0.0482	T	C
17	80196897	80198873	1977	dmr671	rs28610415;rs9901910	rs28610415	0.5918	0.97239	0.0522	T	C		rs9901910;rs28610415;rs4789846	rs28610415	0.5918	0.97239	0.0522	T	C
17	80258880	80259168	289	dmr672	rs73368109	rs73368109	0.3662	0.97482	0.0282	T	C		rs73368109;rs73368110;rs59024561;rs9902108;rs73368116;rs73368119;rs73368124;rs7213305;rs116361507;rs73368129;rs55796539;rs116144819;rs113067003;rs73368131;rs111453169;rs111278547;rs191720655;rs111275988;rs60894553;rs58970027;rs73368138;rs73368140;rs73368141;rs3176836;rs3176835;rs73366267;rs112707390;rs28725443;rs28502360;rs7212212;rs113074065;rs113472148;rs7217287;rs60674616;rs56707671;rs73366280…	rs60674616	0.2483	1.03303	0.0282	T	C
17	80381847	80383064	1218	dmr673	rs12939367;chr17_80383004_I	chr17_80383004_I	0.2614	1.01593	0.014	I11	D		rs12939367;chr17_80383004_I	chr17_80383004_I	0.2614	1.01593	0.014	I11	D
17	80872041	80872559	519	dmr674	rs8078790;rs6502014;rs62076068;rs62076067;rs117341962;rs8064629;rs6502013	rs62076067	0.03587	1.05085	0.0236	T	C		rs62076067;rs117341962;rs8064629;rs62076068;rs8078790;rs6502013;rs6502014;rs62076475;rs35290522;rs71376531;rs71376532;rs62073990;rs117520258;rs137955359;rs139381935;rs8064687;rs8070801;rs8069773;rs9902635;rs61638683;rs59300995;rs7216324;rs4986118;rs7215939;rs7214952;rs11077948;rs9913679;rs12600507;rs9303013;rs9890196;rs6502007;rs8082007;rs9303014;rs4986120;rs7224427;rs56353584;rs56322462;rs668936…	rs8078757	0.01649	0.9091	0.0398	A	G
17	80928405	80928554	150	dmr675	rs55973655;rs147173598	rs55973655	0.3905	0.99015	0.0115	T	C		rs55973655;rs147173598	rs55973655	0.3905	0.99015	0.0115	T	C
17	80968121	80968398	278	dmr676	rs74966606;rs74705920	rs74966606	0.933	0.998	0.024	C	G		rs74705920;rs74966606;rs77061291	rs77061291	0.8823	0.99641	0.0243	A	G
17	81100813	81101614	802	dmr677	NA	NA	NA	NA	NA	NA	NA		NA	NA	NA	NA	NA	NA	NA
18	111799	112135	337	dmr678	NA	NA	NA	NA	NA	NA	NA		NA	NA	NA	NA	NA	NA	NA
18	5489012	5489145	134	dmr679	NA	NA	NA	NA	NA	NA	NA		NA	NA	NA	NA	NA	NA	NA
18	7370437	7371021	585	dmr680	rs10401113;rs59302824	rs10401113	0.5083	1.01481	0.0223	A	G		rs10401113;rs59302824;rs11081321;rs11081322;rs73377848;rs58194008;rs7240963;rs7241660;rs7241241;rs28482962;rs7235529;rs11876876;rs11664317;rs8089269	rs11081321	0.3324	0.97785	0.0231	A	G
18	12237271	12237599	329	dmr681	NA	NA	NA	NA	NA	NA	NA		NA	NA	NA	NA	NA	NA	NA
18	44013500	44013631	132	dmr682	NA	NA	NA	NA	NA	NA	NA		NA	NA	NA	NA	NA	NA	NA
18	46232106	46239818	7713	dmr683	rs79714357;rs8095199;rs2086597;rs78061288;chr18_46234788_I;rs80322362;chr18_46233936_D;rs6507862;rs12185475;rs77476765;rs142722113;rs150528106;rs11662838;rs7504233;rs10853570;rs2220017;rs1384226;rs2101142;rs75283428;rs9960507;rs1384227;rs2220016;rs9963066;rs2086596;rs9967059;rs9958117;rs75367877;rs117100016;rs77195396;rs56212333;rs76954342	rs75367877	0.0009184	1.0539	0.0158	A	G		rs7504233;rs75367877;rs9960507;chr18_46233936_D;rs2101142;rs9963066;rs2086597;rs2086596;rs80322362;rs150528106;chr18_46234788_I;rs75283428;rs2220017;rs2220016;rs1384227;rs79714357;rs1384226;rs77476765;rs11662838;rs9958117;rs78061288;rs76954342;rs77195396;rs6507862;rs8095199;rs142722113;rs56212333;rs9967059;rs117100016;rs12185475;rs10853570;rs76956558;rs79024316;rs9964435;rs74724820;rs79506796;rs9…	rs11661812	0.000846	1.05369	0.0157	T	C
18	46365275	46368366	3092	dmr684	rs138981968;rs4939566;chr18_46366211_D;rs76984555;rs4447489;rs72915617;rs114617469;chr18_46365944_D;chr18_46368048_D;rs4939819;rs4586521	rs4447489	0.3508	0.98787	0.013	A	G		rs4447489;rs4586521;chr18_46365944_D;chr18_46366211_D;rs4939819;rs4939566;rs76984555;rs114617469;chr18_46368048_D;rs72915617;rs138981968;rs67264270;rs11082708;rs62103335;rs12373440;rs11661879;rs8096534;rs56214252;rs140083710	rs11082708	0.3291	0.98837	0.012	A	T
18	47901551	47901712	162	dmr685	NA	NA	NA	NA	NA	NA	NA		NA	NA	NA	NA	NA	NA	NA
18	61157588	61157802	215	dmr686	NA	NA	NA	NA	NA	NA	NA		NA	NA	NA	NA	NA	NA	NA
18	74239576	74241270	1695	dmr687	rs80245430;rs937899	rs80245430	0.1472	1.03894	0.0264	T	C		rs80245430;rs937899	rs80245430	0.1472	1.03894	0.0264	T	C
18	75883241	75884625	1385	dmr688	rs12957422;rs77775524;rs12960970;chr18_75883671_D;rs12953766;rs72983710;rs62092465;rs12967280;rs140542691;rs4239354;rs62092464;rs4798993	rs72983710	0.3573	0.98275	0.0189	T	C		rs140542691;rs12967280;chr18_75883671_D;rs4239354;rs12957422;rs12953766;rs12960970;rs62092464;rs4798993;rs62092465;rs77775524;rs72983710;rs12964702;rs11659780;rs12960019;rs12956665;rs12953948;rs12150691;rs12956033;rs11662249;rs12970349;rs12970483;rs11659174;rs11659494;rs4377235;rs4541161;rs7237645;rs9957906;rs9965180;rs73000261;rs62093637;rs9961955;rs9955023;rs62092463;rs9954490;rs4464166;rs12604…	rs72983710	0.3573	0.98275	0.0189	T	C
18	76323465	76324998	1534	dmr689	rs4450474;rs189174678;rs1561386;rs7230245;rs181873119;rs34109703;rs12454012;rs117009948;rs12961512;rs189866358;rs184646215;chr18_76323620_D;rs192780200;rs34008106;rs12957558	rs192780200	0.1613	1.02214	0.0156	T	C		rs4450474;chr18_76323620_D;rs1561386;rs184646215;rs189866358;rs192780200;rs189174678;rs181873119;rs34008106;rs7230245;rs12454012;rs117009948;rs34109703;rs12957558;rs12961512;rs76715167;rs28665029;rs115867239;rs116296097;rs117840152;rs57751987;rs77155285;rs76368389;rs148064835;rs9807628;rs80324891;rs60225045;rs34987278;rs34111203;rs34548341;rs35742306;rs34818629;rs35811492;rs12968298;rs35249478;rs…	rs34111203	0.1414	0.97171	0.0195	T	C
18	76527966	76529235	1270	dmr690	rs12457271;rs7232457;rs117366339;rs111292699;rs79787303;rs62098880	rs79787303	0.3667	0.97893	0.0235	A	G		rs12457271;rs7232457;rs62098880;rs117366339;rs79787303;rs111292699;rs34640454;rs72992843;rs12458056;rs72992845;rs34626226;rs12456817;rs7241689;rs8094050;rs116844618;rs117405728;rs73971232;rs8094464;rs188521367;rs9951587;rs28631639;rs2941827;rs2941830;rs28667616;rs11081654;rs11081655;rs9946746;rs9946923;rs2941841;rs71364740;rs12962335;rs71364737;rs34392232;rs71364739;rs117708751;rs35692740;rs34841…	rs12962335	0.1417	0.96522	0.0241	T	C
18	76564686	76568827	4142	dmr691	rs8089253;rs77992331;rs12454185;rs11872187;rs62098901;rs8099004;rs2941814;rs62098899;rs62098900;rs12456214;rs9964109;rs113510333;rs12458187	rs113510333	0.05489	1.0558	0.0283	A	G		rs8089253;rs11872187;rs113510333;rs62098899;rs12458187;rs12456214;rs62098900;rs12454185;rs77992331;rs9964109;rs62098901;rs8099004;rs2941814;rs12457048;rs12455434;rs12455437;rs7245334;rs67555789;rs7230349;rs7236746;rs2001794;rs12454977;rs12458058;rs11081658;rs11081659;rs11081661;rs67877640;rs67559316;rs34088251;rs11081662;rs1006395;rs28664580;rs4799207;rs4799208;rs7236763;rs12960328;rs2353744;rs47…	rs73971282	0.04724	1.05411	0.0266	T	C
18	77157075	77159787	2713	dmr692	rs9953344;rs11660685;rs620146;rs115785143;rs549752;rs12604473;rs62096870;chr18_77157432_D;rs62096864;rs562952;rs62096865;rs4799053;rs141033946;rs115196740;rs117289643;rs7233264;rs117011420;rs112781888;rs114177961;rs76940125	rs549752	0.03267	1.0284	0.0131	A	G		rs12604473;rs62096864;chr18_77157432_D;rs112781888;rs562952;rs76940125;rs62096865;rs620146;rs4799053;rs549752;rs11660685;rs7233264;rs141033946;rs9953344;rs114177961;rs115196740;rs117289643;rs62096870;rs115785143;rs117011420;rs12454232;rs62096871;rs649774;rs557325;rs652730;rs2850724;rs111602851;rs58346397;rs8097032;rs113456414;rs216118;rs62096874;rs304929;rs304930;rs139536097;rs62096862;rs75320316…	rs549752	0.03267	1.0284	0.0131	A	G
18	77161280	77162493	1214	dmr693	rs657693;rs557325;rs75320316;rs643705;rs649774	rs643705	0.1636	0.97365	0.0192	C	G		rs649774;rs75320316;rs643705;rs557325;rs657693;rs652730;rs2850724;rs58346397;rs8097032;rs112781888;rs11660685;rs62096871;rs76940125	rs643705	0.1636	0.97365	0.0192	C	G
18	77181412	77184301	2890	dmr694	rs57652885;rs11663549;rs79548165;rs148578645;rs35455644;rs60389750;rs113790072;rs78124041;rs58014733;rs55705322;rs4799055;rs148176442;rs74422611;rs35229627;rs111858882;rs61583665	rs113790072	0.03643	0.94016	0.0295	T	C		rs78124041;rs113790072;rs55705322;rs11663549;rs4799055;rs111858882;rs148578645;rs57652885;rs35229627;rs60389750;rs61583665;rs74422611;rs79548165;rs148176442;rs58014733;rs35455644;rs148725583;rs1051978;rs113881412;rs8089805;rs8086439;rs8086051;rs111379882;rs112024357;rs111375523;rs7237333;rs7242868;rs7244366;rs34712138;rs11659959;rs76804350;rs77449518;rs114660740;rs73494217;rs76247824;rs77069608;r…	rs1562722	0.02543	0.9756	0.0111	A	G
18	77356724	77358781	2058	dmr695	rs595953;rs72999779;rs72999776;rs595983	rs595953	0.135	0.98147	0.0125	T	C		rs72999776;rs72999779;rs595953;rs595983	rs595953	0.135	0.98147	0.0125	T	C
18	77531466	77531826	361	dmr696	rs35460209;rs36042145;rs34164061;rs34649481;rs35919595	rs35919595	0.01214	1.02768	0.0109	A	G		rs35460209;rs34164061;rs34649481;rs35919595;rs36042145;rs656770;rs626928;rs1675362;rs12953443;rs12954297;rs12958366;rs74726;rs581964;rs677317;rs676777;rs673559;rs2613526;rs11081561;rs629084;rs4798913;rs4799084;rs11081563;rs11876371;rs11874186	rs581964	0.007249	1.03015	0.0111	A	G
19	375557	375976	420	dmr697	NA	NA	NA	NA	NA	NA	NA		NA	NA	NA	NA	NA	NA	NA
19	390564	391087	524	dmr698	rs4897970;rs28565066	rs4897970	0.6485	1.00552	0.0121	T	C		rs4897970;rs28565066;rs10418459;rs8112127;rs8112253;rs8101784;rs8101984;rs4897967;rs10416684	rs4897970	0.6485	1.00552	0.0121	T	C
19	783052	784499	1448	dmr699	rs111603971;rs11673121;rs11667578;rs7257458;chr19_783851_I;rs11667659;rs11879370;rs11673127;rs11669836	rs11673127	0.06301	1.03593	0.019	T	C		rs7257458;rs11669836;rs11667578;rs11673121;rs11667659;rs11673127;chr19_783851_I;rs111603971;rs11879370;rs8110687;rs8104701;rs113382075;rs7246483;rs56003411;rs11881383;rs74253440;rs7257992;rs111232286	rs11673127	0.06301	1.03593	0.019	T	C
19	795310	795747	438	dmr700	rs351973;rs78581629;rs10426084	rs351973	0.2646	1.01613	0.0143	A	G		rs78581629;rs351973;rs10426084;rs139773191;rs113232514;rs17281470;rs351986;rs351982;rs351981;rs117740414;rs78940050;rs113008226;rs1540615;rs113614617;rs113121396;rs10405520;rs10426534;rs10426972;rs10411284;rs112322383;rs112916157;rs118034395;rs11085226;rs10420407;rs10420953;rs4986235;rs10422347;rs351977	rs78940050	0.1871	1.03479	0.0259	T	C
19	814838	815570	733	dmr701	rs351988;rs113614617;rs735657;rs1540615	rs351988	0.4727	1.00874	0.0121	A	G		rs1540615;rs351988;rs113614617;rs735657;rs113121396;rs10405520;rs10426534;rs10426972;rs10411284;rs112322383;rs112916157;rs118034395;rs78581629;rs139773191;rs113232514;rs17281470;rs351986;rs351982;rs351981;rs113008226;rs117696745;rs11549883	rs10426534	0.2947	1.02655	0.025	T	C
19	901806	903540	1735	dmr702	rs2965299;rs1471815;rs191615417;rs7508374;rs4343405;rs2365701;rs2046476;chr19_903228_D	rs1471815	0.008754	0.96291	0.0144	T	C		rs4343405;rs1471815;rs191615417;rs2365701;rs2965299;rs7508374;chr19_903228_D;rs2046476;rs11881841;rs189496166	rs189496166	0.007833	0.96194	0.0146	A	G
19	1089410	1090870	1461	dmr703	rs182450604;chr19_1090020_D;rs3787016;rs55994602	rs55994602	0.1082	0.95266	0.0302	T	C		rs55994602;chr19_1090020_D;rs182450604;rs3787016;rs12151169;rs80332179;rs76771794;rs2074456;rs2238586;rs6843	rs76771794	0.09124	0.95085	0.0299	A	G
19	1310444	1311422	979	dmr704	rs740449;rs12975216;rs12710060;rs12104233	rs12975216	0.413	0.98344	0.0204	T	C		rs12975216;rs12710060;rs12104233;rs740449;rs10423270;rs740450;rs8104833;rs10414354;rs10420117;rs35408346;rs10405308;rs10411231;rs10421775;rs12985720	rs12975216	0.413	0.98344	0.0204	T	C
19	1472968	1473627	660	dmr705	NA	NA	NA	NA	NA	NA	NA		NA	NA	NA	NA	NA	NA	NA
19	1496493	1497594	1102	dmr706	rs2244801;rs111564187;rs2656887;rs1050017;rs2292456;rs2244794;rs78735375;rs80104934	rs111564187	0.3781	0.97424	0.0296	A	G		rs2656887;rs2244794;rs2244801;rs2292456;rs80104934;rs111564187;rs1050017;rs78735375;rs3760997;rs7253470;rs2884298;rs2357830;rs791465;rs791468;rs806528;rs791470;rs791471;rs791473;rs66934757;rs58754934;rs2656885;rs57028464;rs2277748;rs60121236;rs2656886;rs2244686;rs12459408;rs112208222;rs116696293;rs114582998;rs2055607;rs150945996;rs139370505;rs112199413;rs76905339;rs78367532	rs111564187	0.3781	0.97424	0.0296	A	G
19	1648373	1651281	2909	dmr707	rs1860661;rs6510615;rs75428938;chr19_1649423_D	chr19_1649423_D	0.001475	0.95409	0.0148	D	I4		rs75428938;rs6510615;chr19_1649423_D;rs1860661;rs10409667;rs12986096;rs12973957;rs11879971;rs12980015;rs2302419;rs4807945;rs10413888;rs8103453	rs11879971	0.0005367	0.95171	0.0143	A	G
19	1827549	1829009	1461	dmr708	rs3746037;rs10415018	rs3746037	0.0008813	1.04415	0.013	A	C		rs10415018;rs3746037;rs4453627;rs8102879;rs8101970;rs10409758;rs10405979;rs12462721;rs12460791;rs1609761;rs12985849;rs12460105;rs7254123;rs12461221;rs4806811;rs4807152;rs3746038;rs1054972;rs3746042;rs3746045;rs4806812;rs12611202;rs12610131;rs10413786;rs10412637;rs7255210;rs893541;rs7259484;rs12976128;rs2304612;rs2304613;rs2396359;rs749109;rs2289286;rs12985022;rs12985599;rs2304615;rs2304616;rs1078…	rs12610131	0.0002029	1.05075	0.0133	T	C
19	1841563	1843367	1805	dmr709	rs79214380;rs12462721;rs61328803;rs12460791;rs8108692	rs12462721	0.0003663	0.95447	0.0131	A	G		rs8108692;rs79214380;rs61328803;rs12462721;rs12460791;rs11670190;rs11670146;rs35917007;rs34541064;rs12972720;rs12974664;rs11666480;rs11668832;rs12977787;rs11669766;rs732310;rs12975656;rs11669170;rs4807147;rs4807148;rs11669862;rs35202074;rs11084909;rs10853955;rs11667638;rs77413346;rs79894352;rs74989444;rs8106873;rs75284848;rs7253834;rs116744909;rs893539;rs893540;rs1609760;rs11084910;rs12984809;rs1…	rs12610131	0.0002029	1.05075	0.0133	T	C
19	2587062	2587536	475	dmr710	rs115633724	rs115633724	0.2768	0.94696	0.0501	T	C		rs115633724	rs115633724	0.2768	0.94696	0.0501	T	C
19	2613998	2614126	129	dmr711	rs113323603	rs113323603	0.6675	1.0139	0.0321	T	C		rs113323603;rs8110849;rs8112281;rs113921218	rs113921218	0.6448	1.01521	0.0327	A	G
19	2889166	2889270	105	dmr712	rs7507968	rs7507968	0.4249	0.98679	0.0166	T	C		rs7507968;rs10412691;rs10426133;rs12611405;rs11084967;rs11084968;rs2317031;rs7507593;rs12981403	rs12981403	0.3733	0.98551	0.0164	C	G
19	2986973	2987498	526	dmr713	NA	NA	NA	NA	NA	NA	NA		NA	NA	NA	NA	NA	NA	NA
19	3543627	3543913	287	dmr714	rs6510758	rs6510758	0.629	1.03583	0.0729	T	C		rs6510758;rs7248491	rs7248491	0.4834	1.04865	0.0677	T	C
19	3578485	3579043	559	dmr715	rs939209	rs939209	0.8585	0.99611	0.0218	T	C		rs939209	rs939209	0.8585	0.99611	0.0218	T	C
19	3669222	3670353	1132	dmr716	rs7247023	rs7247023	0.6797	0.99035	0.0234	T	C		rs7247023;rs11672559;rs7257141;rs10419573;rs10426388;rs67242721;rs10424872;rs66697450;rs28394542	rs10424872	0.4354	1.01826	0.0232	T	C
19	4015794	4016420	627	dmr717	rs62131486;rs62131487;rs7258309	rs62131486	0.4053	0.98857	0.0139	T	C		rs7258309;rs62131486;rs62131487;rs35717881;rs35747067;rs12982708;rs12975232;rs35363371;rs735842;rs72976940;rs62131477	rs12982708	0.3289	0.98649	0.0139	T	C
19	4267584	4268512	929	dmr718	rs4807564;rs11085069;rs4807563	rs4807564	0.1126	1.01826	0.0114	T	C		rs11085069;rs4807563;rs4807564;rs4807565;rs4488585;rs17764900;rs56748366;rs353705;rs353704;rs4740;rs4905;rs6613;rs353703;rs353702;rs353700;rs353699;rs353696;rs453992;rs604010;rs654692;rs3815343;rs8109160;rs35793492;rs7248755;rs10403080;rs3803908;rs1045750;rs4807550;rs4807551;rs59032612;rs57502904;rs58462411;rs56240914;rs60160662;rs10426444;rs10406032;rs8111220;rs8112058;rs10853970;rs11085067;rs11…	rs4488585	0.1058	1.01867	0.0115	A	C
19	4376891	4377911	1021	dmr719	rs77268181	rs77268181	0.1873	0.95313	0.0364	T	C		rs77268181;rs143565412;rs117278709;rs114339428;rs76250220;rs117975685;rs141564230;rs143220122;rs151228419;rs146986577;rs77400969;rs147520115;rs141351837;rs117557792;rs117229594;rs147563273;rs117885408;rs144589783;rs111805435;rs112536459;rs149976629;rs142970847;rs78871290;rs117889916	rs144589783	0.1089	1.06865	0.0414	T	G
19	4493575	4494446	872	dmr720	rs892161	rs892161	0.1356	1.01664	0.0111	A	G		rs892161;rs2288924;rs34054295	rs892161	0.1356	1.01664	0.0111	A	G
19	4518487	4518716	230	dmr721	rs8113068;rs8110080	rs8110080	0.8931	1.0031	0.0229	A	G		rs8113068;rs8110080;rs884164;rs193224535;rs28883053	rs884164	0.8258	0.99521	0.0216	A	G
19	4542524	4543444	921	dmr722	rs147997769	rs147997769	0.9272	0.99631	0.0403	T	C		rs147997769	rs147997769	0.9272	0.99631	0.0403	T	C
19	4693538	4694861	1324	dmr723	rs34136596	rs34136596	0.06413	1.06099	0.032	A	G		rs34136596;rs185400223;rs34517011;rs35408525	rs34136596	0.06413	1.06099	0.032	A	G
19	4713613	4713892	280	dmr724	chr19_4713891_D	chr19_4713891_D	0.1218	1.10142	0.0625	I2	D		chr19_4713891_D	chr19_4713891_D	0.1218	1.10142	0.0625	I2	D
19	4717430	4718551	1122	dmr725	rs11085087;rs149198977;rs12610495	rs149198977	0.1262	0.91778	0.0561	A	T		rs12610495;rs149198977;rs11085087;rs2109069;rs2109070;rs2277732;rs139913833	rs149198977	0.1262	0.91778	0.0561	A	T
19	5035477	5036686	1210	dmr726	rs10411421;rs10403949;rs76391445;chr19_5035895_D	rs10403949	0.000802	0.95772	0.0129	A	G		rs10403949;chr19_5035895_D;rs76391445;rs10411421;rs9636178;rs62114356;rs62114357;rs62114358;rs11085110;rs72620527;rs72620528;rs2240679;rs76030619;rs263047;rs57308607;rs16992773;rs734925;rs7253495;rs78183186;rs730291;rs57063808;rs1471508;rs2613770;rs72620529;rs62115605;rs10411858;rs11878982;rs74172676;rs111753786;rs111977248;rs60712116;rs79943252;rs111487833;rs77756948;rs113840751;rs76188568;rs112…	rs74172676	0.0005084	0.95571	0.013	A	G
19	5046568	5047919	1352	dmr727	rs35801018;chr19_5047442_I;rs2620818;rs79943252	rs35801018	0.005649	0.94942	0.0187	A	G		rs79943252;rs35801018;chr19_5047442_I;rs2620818;rs56249413;rs10401934;rs877287;rs56251289;rs858423;rs858422;rs858415;rs2054519;rs2613755;rs1136405;rs2613762;rs2613768;rs111487833;rs77756948;rs113840751;rs76188568;rs112186674;rs79514168;rs59075487;rs79942096;rs76391445;rs111753786;rs111977248;rs60712116;rs34227900;rs56255570;rs111289596;rs72990183;rs735468;rs36094704;rs35243012;rs61279316;rs341363…	rs58218130	0.003517	0.94488	0.0194	T	C
19	5893863	5895314	1452	dmr728	rs12974991;rs12974440;rs12975210;rs78642467	rs78642467	0.1133	1.07993	0.0486	T	C		rs78642467;rs12974440;rs12974991;rs12975210;rs144622857;rs146662429;rs146699149;rs139032845;rs77782990;rs141165565;rs79868453;rs74550339;rs117756749;rs149144223;rs148370194;rs73538629;rs143818584;rs58111488;rs150446611;rs149158672;rs77121874;rs117410144;rs149300280;rs55702327;rs117634145;rs191208551;rs73920078;rs77626030;rs139741322;rs149779298;rs117917807;rs142295825;rs76683758;rs138456526;rs771…	rs139741322	0.09426	1.0821	0.0472	A	C
19	6238790	6239225	436	dmr729	rs74512955;chr19_6238837_D	chr19_6238837_D	0.0004073	1.11149	0.0299	I2	D		chr19_6238837_D;rs74512955;rs13346047;rs3787070;rs3787069;rs139655596;rs117585913;rs10415151;rs117355555;rs77170391;rs117908750;rs142720851;rs56787791;rs117521629;rs144219594;rs145815043;rs148993445;rs112734701;rs117602073;rs73555973;rs73555975;rs116851493;rs147561517;rs10402403;rs79936685;rs112491166;rs117072173;rs111946663;rs78120350;rs113527592;rs140988153;rs144802106;rs77879618;rs75975430;rs7…	rs73556002	0.000172	0.87153	0.0366	C	G
19	6710827	6712510	1684	dmr730	rs7258241;rs4807895;rs10411506;rs11569575	rs7258241	0.3873	0.98551	0.0168	A	T		rs10411506;rs11569575;rs7258241;rs4807895;rs11569428;rs2230205;rs116528507	rs7258241	0.3873	0.98551	0.0168	A	T
19	12880555	12880681	127	dmr731	NA	NA	NA	NA	NA	NA	NA		NA	NA	NA	NA	NA	NA	NA
19	13107997	13108668	672	dmr732	rs4926172	rs4926172	0.05204	1.02092	0.0106	T	C		rs4926172;rs10411958;rs10413329;rs10408457;rs10401950;rs10403210	rs10413329	0.04616	1.02163	0.0107	A	G
19	13110819	13112808	1990	dmr733	rs1548546;rs75783493;rs74551279;rs114111437;rs76165343;rs77543210;rs147763080;rs58788664;rs117984407;rs10415363	rs1548546	0.001293	0.96551	0.0109	A	G		rs114111437;rs58788664;rs1548546;rs77543210;rs10415363;rs74551279;rs75783493;rs147763080;rs76165343;rs117984407;rs117637969;rs58967994;rs10418336;rs117122405;rs146574056;rs146586380;rs186744350;rs114390486;rs16995241;rs118133366;rs1058993;rs16978854;rs16978855;rs78544495;rs115116299;rs146353756;rs143225572;rs117802214;rs142197497;rs117136541;rs144213688;rs77679906;rs117712228;rs28412508;rs1418212…	rs8103241	6.839e-05	1.04383	0.0108	A	G
19	13122271	13122886	616	dmr734	rs186744350;rs8103241	rs8103241	6.839e-05	1.04383	0.0108	A	G		rs8103241;rs186744350;rs1548546;rs114390486;rs16995241;rs118133366;rs1058993;rs16978854;rs16978855;rs78544495;rs115116299;rs146353756;rs143225572;rs117802214;rs142197497;rs117136541;rs144213688;rs77679906;rs117712228;rs28412508;rs141821279;rs115864897;rs117295219;rs16978871;rs117533700;rs16978873;rs116307916;rs75339272;rs117332249;rs16978877;rs145316067;rs145933885;rs140567911;rs144412371;rs15118…	rs8103241	6.839e-05	1.04383	0.0108	A	G
19	13162697	13162760	64	dmr735	NA	NA	NA	NA	NA	NA	NA		NA	NA	NA	NA	NA	NA	NA
19	13187872	13190478	2607	dmr736	rs79733898	rs79733898	0.3475	1.05919	0.0612	T	C		rs79733898;rs79239346;rs8103751;rs148942560;rs137978145;rs73507306;rs116196565;rs16978857;rs10410423;rs922443;rs78426335;rs141103021;rs75390960;rs149468910;rs77113049;rs12151089;rs114164537;rs11881337	rs73507306	0.2449	0.93398	0.0587	A	G
19	13198700	13198988	289	dmr737	rs8103751	rs8103751	0.9733	0.9982	0.0531	A	G		rs8103751;rs148942560;rs137978145;rs73507306;rs116196565;rs16978857;rs10410423;rs922443;rs78426335;rs141103021;rs75390960;rs149468910;rs77113049;rs12151089;rs114164537;rs79733898	rs73507306	0.2449	0.93398	0.0587	A	G
19	13409430	13409859	430	dmr738	rs16022;rs16023	rs16023	0.06746	0.96928	0.0171	A	T		rs16023;rs16022;rs72993592;rs72993599;rs72993600;rs72995505;rs16025;rs78976793	rs78976793	0.05886	0.96918	0.0166	A	G
19	14016684	14016813	130	dmr739	rs3745457	rs3745457	0.7557	0.99581	0.0133	A	G		rs3745457;rs3745456;rs7256164;rs57755087;rs1963954;rs6511901;rs2305776;rs10410239;rs10406053;rs897790;rs2016163;rs8102371;rs10415565;rs10413657;rs7245892;rs10409241;rs2242130;rs7248632;rs12975695;rs35835657;rs3803894;rs3803893;rs7248982;rs7249227;rs78810595;rs59015330;rs56025350;rs61228126;rs10415991;rs4414603;rs2420167;rs10416541;rs877701;rs2013999;rs7258588;rs3803892;rs3803891;rs2305775;rs34679…	rs7256164	0.6594	1.00612	0.0137	T	C
19	15582509	15583126	618	dmr740	rs34440547	rs34440547	0.5713	1.00803	0.014	T	C		rs34440547;rs1560727;rs6512033;rs919791;rs36020076	rs34440547	0.5713	1.00803	0.014	T	C
19	16437890	16438118	229	dmr741	chr19_16438062_I;rs15336	rs15336	0.05168	0.97054	0.0154	A	C		rs15336;chr19_16438062_I;rs12459387;rs7248864;rs10419651;rs10413861;rs116862583	rs15336	0.05168	0.97054	0.0154	A	C
19	17000096	17001398	1303	dmr742	rs773902;rs773903;rs773904	rs773903	0.2219	0.98255	0.0144	T	C		rs773904;rs773903;rs773902;rs2227370;rs2227371	rs2227370	0.08994	1.02398	0.014	A	T
19	18109180	18109628	449	dmr743	rs1057261;rs192061585;rs143123004	rs143123004	0.1238	1.05317	0.0336	C	G		rs1057261;rs143123004;rs192061585;rs4808110;rs4808733;rs116976810;rs4808111;rs145610031;rs12609555;rs78702909;rs112230800;rs75499068;rs17724496;rs17724502;rs10451509;rs192819950	rs17724496	0.09105	0.95028	0.0302	C	G
19	18233525	18234415	891	dmr744	rs12611216	rs12611216	0.6153	0.99233	0.0153	A	G		rs12611216;rs740692;rs740693;rs62123599;rs12610206;rs12609740;rs62123601;rs3826967;rs62123602;rs62123603;rs12460262;rs62123604;rs113337781;rs11086092;rs62123605;rs62123606;rs45492191;rs62123608;rs11086093;rs62120362;rs62121152;rs62121153;rs62121154;rs60963202;rs12052062;rs12461029;rs62123563;rs75832695;rs62123564;rs62123565;rs62123566;rs62123567;rs12459300;rs12459449;rs62123569;rs12460575;rs62123…	rs62123608	0.4016	0.98718	0.0154	T	C
19	18417192	18418428	1237	dmr745	rs7259046;rs138062991;rs6792	rs6792	0.2019	1.0247	0.0192	T	C		rs7259046;rs6792;rs138062991;rs55986824;rs2232968;rs2232965;rs12973153;rs2384999;rs1035364;rs12982719;rs4808783;rs6512256;rs11086104;rs10404162;rs2384996;rs2384997;rs2384998;rs2161107;rs2059038;rs4808781;rs2241351;rs191967639	rs2384996	0.13	1.02153	0.0141	T	C
19	18768643	18771429	2787	dmr746	rs73923139;rs6510995;rs184290520;rs72997355;rs12980154	rs73923139	0.02377	0.95638	0.0197	A	G		rs72997355;rs12980154;rs184290520;rs6510995;rs73923139;rs68074367;rs752981;rs11668413;rs11670437;rs12972147;rs35322184;rs11672177;rs8102070;rs3764628;rs58837313;rs61248595;rs11665980;rs111336089;rs141833829;rs111599924;rs112071294;rs66840797;rs66969630;rs3752218;rs3752217;rs72997346;rs10423102;rs10423852;rs12974777;rs12976741;rs79255378;rs757350;rs3829671;rs10421503;rs876982;rs886443;rs7246437;rs…	rs112798634	0.01413	1.04613	0.0184	A	G
19	18874923	18875168	246	dmr747	NA	NA	NA	NA	NA	NA	NA		NA	NA	NA	NA	NA	NA	NA
19	18979402	18979768	367	dmr748	NA	NA	NA	NA	NA	NA	NA		NA	NA	NA	NA	NA	NA	NA
19	18979997	18980777	781	dmr749	rs113201419;rs4808863	rs4808863	0.7009	0.99581	0.011	A	G		rs4808863;rs113201419;rs4808871;rs2238653;rs3787048;rs59045002;rs2238654;rs2238655;rs2238656;rs4808861;rs757115;rs2238657;rs115921513;rs117387811;rs114951766;rs56165767;rs58841981;rs146100393;rs55738552;rs75726225;rs80092606;rs144047937;rs116891451;rs2231992;rs150346158;rs60825071;rs112901214;rs55807954;rs61623198;rs56215471;rs55732571;rs56377633;rs146700252;rs112442797;rs10402906;rs10409546;rs10…	rs4808871	0.3141	1.01147	0.0113	A	C
19	19665146	19665410	265	dmr750	NA	NA	NA	NA	NA	NA	NA		NA	NA	NA	NA	NA	NA	NA
19	29505833	29506007	175	dmr751	rs4805317;rs4805316	rs4805317	0.2454	0.98659	0.0116	C	G		rs4805316;rs4805317	rs4805317	0.2454	0.98659	0.0116	C	G
19	29930906	29933200	2295	dmr752	rs117855817;rs6509424;rs12982465;rs4804881;rs12971471;rs4805405;rs78771681;rs8105016;rs8106372;rs6509423;rs141022090;rs79461491;rs117979508;rs12986041;rs12983004	rs8106372	0.06537	1.02439	0.0131	A	G		rs117979508;rs8105016;rs12982465;rs6509423;rs6509424;rs8106372;rs79461491;rs141022090;rs12983004;rs12986041;rs12971471;rs4804881;rs117855817;rs4805405;rs78771681;rs17773425;rs75806877;rs75040595;rs7254145;rs77238668;rs8182542;rs8182564;rs4805384;rs4805385;rs78214929;rs78258505;rs75131508;rs74792053;rs75224290;rs79502721;rs78043571;rs80166654;rs117968704;rs117174966;rs118001649;rs117091162;rs48053…	rs4643456	0.04508	0.97424	0.013	A	G
19	30171823	30173477	1655	dmr753	rs73033913;rs8099974;rs75299957;rs8102949;rs73033924;rs7249461;rs117297874;rs35568199	rs8102949	0.3543	0.98089	0.0208	T	C		rs73033913;rs35568199;rs8099974;rs8102949;rs75299957;rs117297874;rs7249461;rs73033924;rs59058238;rs28556747;rs28421306;rs28439502;rs59336768;rs59073043;rs60786415;rs8111676;rs919399;rs67881528;rs34898400;rs36024404;rs12611155;rs12608591;rs78759892;rs77152944;rs147577505;rs116890749;rs78759426;rs118042183;rs73033927;rs55829496;rs55687764;rs73033935;rs73033956;rs56267100;rs73024197	rs8102949	0.3543	0.98089	0.0208	T	C
19	30606549	30608489	1941	dmr754	chr19_30607259_D;chr19_30607759_I;rs387696;rs75025651;rs4805516	rs75025651	0.4887	1.0145	0.0208	T	C		chr19_30607259_D;chr19_30607759_I;rs4805516;rs387696;rs75025651;rs12979877;rs59002186;rs78572257;rs80004605	rs59002186	0.3062	1.02153	0.0208	A	G
19	30934513	30935134	622	dmr755	NA	NA	NA	NA	NA	NA	NA		NA	NA	NA	NA	NA	NA	NA
19	31125488	31127032	1545	dmr756	rs16964473;rs3940498;rs77229892;chr19_31125972_I;rs4805592	chr19_31125972_I	0.2596	0.98541	0.0131	D	I3		rs16964473;rs4805592;chr19_31125972_I;rs3940498;rs77229892;rs12984786;rs7249406;rs35471649;rs2195955;rs4804938;rs2867078;rs10421789;rs12972497;rs12972537;rs11670793;rs2043314;rs11669267;rs11084559;rs4805590;rs34134693;rs12983654;rs2116890;rs8113188;rs10417396	rs2043314	0.1579	0.98511	0.0106	T	C
19	32434337	32438135	3799	dmr757	rs34570675	rs34570675	0.5139	0.97824	0.0337	A	C		rs34570675;rs34503458;rs11672751	rs34570675	0.5139	0.97824	0.0337	A	C
19	33740092	33742177	2086	dmr758	rs73043117;rs34635674	rs34635674	0.08554	0.97883	0.0124	A	G		rs73043117;rs34635674;rs79407714;rs73043120;rs73926277;rs7508294;rs55737395;rs55803162;rs2081048	rs34635674	0.08554	0.97883	0.0124	A	G
19	35330043	35330176	134	dmr759	NA	NA	NA	NA	NA	NA	NA		NA	NA	NA	NA	NA	NA	NA
19	35532160	35532604	445	dmr760	rs2305749;rs62122158;rs2305750	rs2305749	0.1246	0.98167	0.012	T	G		rs62122158;rs2305749;rs2305750;rs62122159;rs55657649;rs62123960;rs7251988;rs66479581;rs67813969;rs4346305;rs1060892;rs2290648;rs2290647;rs59900101;rs59344976;rs113711793;rs75829868;rs113484730;rs113400055;rs77340619;rs75462217;rs79239326;rs113347124;rs66793381;rs68162641;rs67777826;rs61377791	rs62123960	0.04973	0.97648	0.0121	A	G
19	37894515	37894645	131	dmr761	rs144609123	rs144609123	0.6249	1.02778	0.0561	T	C		rs144609123;rs77600818;rs116898544;rs141813150;rs149446358;rs184894080;rs190849615;rs79330775;rs75356521;rs116031239;rs535477;rs115715610;rs146450917;rs526426;rs76220657;rs562480;rs519455;rs579731;rs529944;rs487318;rs826272;rs11878527;rs547831;rs500244;rs500370;rs491951;rs510834;rs112479523;rs9304876;rs9304877;rs112416579;rs78577468;rs141384119;rs12459546;rs145721620;rs59122318;rs10403877;rs11188…	rs58960386	0.3399	1.05211	0.0533	T	C
19	38853386	38853485	100	dmr762	NA	NA	NA	NA	NA	NA	NA		NA	NA	NA	NA	NA	NA	NA
19	38876664	38877383	720	dmr763	rs117848007;rs183879202	rs117848007	0.3731	0.956	0.0505	T	G		rs117848007;rs183879202;rs117355762;rs114281049;rs117559170;rs143002957;rs148052916;rs144627746;rs76234579;rs2286549;rs148422266;rs117254534;rs142017658;rs116892975;rs148264498	rs117848007	0.3731	0.956	0.0505	T	G
19	41700269	41701182	914	dmr764	rs338600;rs338599	rs338599	0.06638	0.95456	0.0253	C	G		rs338600;rs338599	rs338599	0.06638	0.95456	0.0253	C	G
19	46995581	46995764	184	dmr765	NA	NA	NA	NA	NA	NA	NA		NA	NA	NA	NA	NA	NA	NA
19	47030436	47032787	2352	dmr766	chr19_47031936_I;rs12462517;rs35803395;rs12611286;rs11881557	rs12611286	0.4217	1.01056	0.0131	T	C		rs12462517;rs12611286;chr19_47031936_I;rs11881557;rs35803395;rs3745793;rs3745795;rs8101942;rs1560733;rs10402190;rs4803979;rs10853779	rs8101942	0.3356	0.98738	0.0131	T	C
19	47152813	47154082	1270	dmr767	rs4283327;rs67042137;rs184739971;rs189187210	rs189187210	0.2522	1.04175	0.0357	T	G		rs184739971;rs189187210;rs67042137;rs4283327;rs4327161;rs11083844;rs8109535;rs12462946;rs1497764;rs314667	rs189187210	0.2522	1.04175	0.0357	T	G
19	47234549	47234987	439	dmr768	rs160544	rs160544	0.8718	1.0026	0.016	A	G		rs160544;rs874460;rs141409639;rs78320072;rs137882482;rs314675;rs56010181;rs314664;rs443081;rs432157;rs1644350;rs694273;rs313841	rs78320072	0.4834	1.01147	0.0163	A	G
19	47494554	47495561	1008	dmr769	rs3786711	rs3786711	0.9802	1.0003	0.0109	T	G		rs3786711;rs8107653;rs11673380;rs311357;rs425655;rs7251991;rs8106478;rs384842;rs311361;rs311363;rs172661;rs311375;rs7258095;rs311383;rs8113481;rs6509298;rs7259209;rs311373;rs311374;rs8109747;rs311380;rs311381;rs311377;rs10413988;rs311368;rs311370;rs311371;rs167473;rs13346852;rs446166;rs311365;rs410629;rs111666;rs10407291;rs7253105	rs167473	0.674	1.00461	0.011	A	G
19	49116300	49118217	1918	dmr770	rs183992729;rs433852;rs117978324;rs374886;rs443527;rs368654;chr19_49116359;rs376524	rs433852	0.007809	0.96638	0.0129	T	C		chr19_49116359;rs376524;rs368654;rs443527;rs117978324;rs433852;rs374886;rs183992729;rs430989;rs3094287;rs386243;rs550455;rs386551;rs4365394;rs10426317;rs8102492;rs2617802;rs141672508;rs411482;rs1236093;rs454715;rs2617801	rs8102492	0.006845	0.9657	0.0129	A	C
19	49143393	49143954	562	dmr771	rs7253630;rs7253741	rs7253741	0.3925	1.02163	0.0251	T	C		rs7253630;rs7253741;rs28432259;rs11880333;rs11878449;rs7255644;rs78123702;rs73581711;rs73581714;rs7249417;rs137939926;rs11878690;rs2292342;rs12610339;rs12608448;rs60217620;rs8101707;rs2301139;rs3745734;rs28540190;rs8110785;rs12608544	rs60217620	0.3365	0.97278	0.0287	A	T
19	49219014	49219202	189	dmr772	NA	NA	NA	NA	NA	NA	NA		NA	NA	NA	NA	NA	NA	NA
19	50249743	50249981	239	dmr773	rs57733064	rs57733064	0.1355	1.0405	0.0266	T	C		rs57733064;rs73934035;rs112759409;rs59279982;rs73066017;rs73064023;rs60035851;rs73064029;rs2304202;rs2304203;rs10405801;rs112301620	rs112759409	0.06597	0.94942	0.0282	A	G
19	50918132	50918386	255	dmr774	NA	NA	NA	NA	NA	NA	NA		NA	NA	NA	NA	NA	NA	NA
19	50992720	50993746	1027	dmr775	chr19_50993379_D;rs12609148;rs73058230;rs140284881;rs2463243	rs2463243	0.002217	0.96638	0.0112	T	C		rs73058230;chr19_50993379_D;rs140284881;rs12609148;rs2463243;rs25668;rs2445841;rs2463245;rs1274604;rs1274597;rs1274596;rs1673039;rs921938;rs2387112;rs2445845;rs1673018;rs1673019;rs1673020;rs2431827;rs2445833;rs2431821;rs74176110;rs4801833;rs2463241;rs1274685;rs1298062;rs1274689;rs138096410;rs73058245;rs1274686;rs10421141;rs10409570;rs73054430;rs10406342;rs146195852;rs28668964;rs2463248;rs73054455…	rs25668	0.001195	0.96425	0.0112	T	C
19	51020514	51020772	259	dmr776	NA	NA	NA	NA	NA	NA	NA		NA	NA	NA	NA	NA	NA	NA
19	51471767	51473702	1936	dmr777	rs117568503;rs11671058;rs28665094;chr19_51473331_D;rs268891;rs74598956;rs28384475;rs74717060;rs143365701	chr19_51473331_D	0.2301	1.02973	0.0244	D	I4		rs28384475;rs268891;rs74717060;rs117568503;rs28665094;rs74598956;rs11671058;chr19_51473331_D;rs143365701;rs113640578;rs79324425;rs11666929;rs3810287;rs1654535;rs80209459;rs118047624;rs1654532;rs1654531;rs268902;rs113604991	rs3810287	0.2057	1.03128	0.0244	A	G
19	52206187	52206674	488	dmr778	rs140760605	rs140760605	0.192	1.08405	0.0619	A	C		rs140760605	rs140760605	0.192	1.08405	0.0619	A	C
19	55944998	55945128	131	dmr779	NA	NA	NA	NA	NA	NA	NA		NA	NA	NA	NA	NA	NA	NA
19	55997698	55998187	490	dmr780	NA	NA	NA	NA	NA	NA	NA		NA	NA	NA	NA	NA	NA	NA
19	56113564	56114195	632	dmr781	rs1077806	rs1077806	0.6396	0.99461	0.0116	T	C		rs1077806	rs1077806	0.6396	0.99461	0.0116	T	C
19	57628619	57630546	1928	dmr782	rs7253423;rs7256469;rs148461071;rs1982911;rs78534679;chr19_57629100_D;rs78710038	rs148461071	0.1904	1.02614	0.0197	C	G		rs7253423;rs148461071;chr19_57629100_D;rs7256469;rs78534679;rs78710038;rs1982911;rs148699510;rs78686577;rs12611008;rs80349059;rs17305542;rs12609023;rs12609024;rs73060862;rs1982913;rs80212391;rs35825687;rs17239802;rs57908333;rs78216816;rs3795003;rs60292265;rs73060874;rs17305549;rs59231549;rs75836043;rs12609596;rs8103793;rs7251328;rs2370136;rs8099856;rs8099876;rs4801429;rs10423919;rs73623808;rs7489…	rs4293490	0.1718	0.97317	0.0199	T	C
2	1590779	1593093	2315	dmr72	rs34990393;rs62118398;rs80261154;rs72778032;rs72778030;rs35633006;rs77357471;rs76306530;rs113759834;rs111827814;chr2_1592726_I;rs67632910;rs72778031;rs72778029;rs73180637;chr2_1592694_D;rs72778034;rs191835654;rs62118399;rs139739552;rs34030886	rs73180637	0.3829	0.98906	0.0126	A	C		rs72778029;rs72778030;rs72778031;rs35633006;rs77357471;rs34990393;rs76306530;rs72778032;rs139739552;rs111827814;rs191835654;rs80261154;rs73180637;rs113759834;chr2_1592694_D;chr2_1592726_I;rs34030886;rs72778034;rs67632910;rs62118398;rs62118399;rs72778036;rs72778037;rs68101166;rs112370935;rs111498748;rs114004245;rs9750341;rs11895207;rs28532847;rs72778017;rs72778018;rs72778019;rs34933033;rs72778020;…	rs75807889	0.2292	1.06471	0.0522	T	C
2	1609014	1610000	987	dmr73	rs73168443;rs72763516;rs73913555;rs4077870;rs73168447;rs74884942;rs62114613	rs74884942	0.4085	1.04415	0.0522	A	C		rs73913555;rs73168443;rs72763516;rs62114613;rs73168447;rs4077870;rs74884942;rs73180663;rs35911279;rs34866118;rs35305683;rs34764639;rs34988918;rs73913825;rs73182626;rs73913840;rs73182635;rs75137097;rs73182649;rs73182654;rs73913842;rs73182656;rs73913846;rs73182658;rs73913848;rs73913852;rs73182663;rs73182665;rs73182667;rs73182669;rs77850177;rs79105795;rs73913858;rs73182670;rs73182674;rs73182676;rs35…	rs75807889	0.2292	1.06471	0.0522	T	C
2	1815522	1817843	2322	dmr74	rs10181424;rs10184659;rs56056931;rs113817465;rs10192915;rs11674754;rs116352000;rs7421472;rs10172879;rs61100778;chr2_1815951_D;rs79542586;rs74937682;rs56018033;rs10184676;rs7425215;chr2_1817075_D	rs7421472	0.2427	1.01674	0.0142	A	C		rs56018033;rs74937682;chr2_1815951_D;rs10172879;rs113817465;rs10184676;rs10192915;rs10184659;rs79542586;rs61100778;chr2_1817075_D;rs116352000;rs7421472;rs7425215;rs10181424;rs11674754;rs56056931;rs34515042;rs71440692;rs34503921;rs35833576;rs10195644;rs10192630;rs10178658;rs6751633;rs10209809;rs10199990;rs13420382;rs10175467;rs10209349;rs17247463;rs10203661;rs7560311;rs12991017;rs11127318;rs714406…	rs12714324	0.1923	1.04019	0.0302	T	C
2	1896093	1896244	152	dmr75	rs4564802	rs4564802	0.827	1.0024	0.0109	T	C		rs4564802;rs2163706;rs12471985;rs11683610	rs2163706	0.8164	0.9975	0.0109	T	G
2	2771873	2774056	2184	dmr76	rs4853872;rs13006069;rs72774998;rs62105779;rs185737244;rs189034819;rs11127336;chr2_2772845_I;rs113279021;rs13026783;rs67149096;rs12714351	rs62105779	0.0393	0.94186	0.0291	A	T		rs12714351;rs62105779;rs113279021;rs13026783;rs185737244;rs189034819;rs67149096;chr2_2772845_I;rs13006069;rs4853872;rs72774998;rs11127336;rs12619533;rs62105780;rs11686290;rs61661736;rs12990373;rs4853871	rs62105780	0.02111	0.93641	0.0285	A	G
2	2923473	2925359	1887	dmr77	rs12621638	rs12621638	0.4806	0.99173	0.0118	C	G		rs12621638;rs11127301;rs4853810;rs4853809;rs823210;rs4853848;rs12616067;rs67170529;rs56682407;rs12615142;rs12618922;rs11683114;rs4853839;rs6704572;rs2891775;rs2385427;rs2891776;rs11675358	rs11127301	0.2176	1.01481	0.0119	T	C
2	3642504	3642661	158	dmr78	NA	NA	NA	NA	NA	NA	NA		NA	NA	NA	NA	NA	NA	NA
2	3660936	3661037	102	dmr79	rs72769325;rs67826307	rs67826307	0.3034	1.03365	0.0322	A	G		rs67826307;rs72769325;rs72769317;rs72769323;rs17017752;rs72769335	rs17017752	0.2363	1.03904	0.0323	A	G
2	3690209	3691322	1114	dmr80	rs116732359;rs10185914	rs10185914	0.3041	0.96812	0.0315	T	C		rs10185914;rs116732359;rs7567833	rs7567833	0.2704	0.96628	0.0311	A	G
2	9251101	9254138	3038	dmr81	rs13423661;chr2_9251307_D;rs1543044;rs74790248;rs149405947;rs116118410;rs7565107;rs62118575	chr2_9251307_D	0.002547	1.04833	0.0156	I2	D		chr2_9251307_D;rs149405947;rs116118410;rs1543044;rs74790248;rs62118575;rs13423661;rs7565107;rs114330920;rs181051841;rs2015061;rs4668602;rs7426039;rs2016689;rs3929501;rs2048399;rs10203975;rs10195888	chr2_9251307_D	0.002547	1.04833	0.0156	I2	D
2	10636101	10638149	2049	dmr82	rs818147;rs818150;rs114800501;rs818146;rs74659577;rs818149;rs818148	rs114800501	0.3212	0.96948	0.0312	A	T		rs114800501;rs818150;rs818149;rs74659577;rs818148;rs818147;rs818146;rs818156;rs818178;rs818177;rs2463458;rs818180	rs114800501	0.3212	0.96948	0.0312	A	T
2	12871567	12873354	1788	dmr83	rs13019538;rs10179713;rs10189072;rs2380450	rs13019538	0.3111	0.98926	0.0107	T	C		rs10189072;rs10179713;rs13019538;rs2380450;rs1544856;rs10203137;rs890069;rs7569039;rs10185404;rs11902337;rs7609362;rs13406133;rs7556820;rs6748005;rs6719048;rs6432324;rs10171579;rs6753723;rs17511374;rs17465002;rs17465023;rs13005077	rs890069	0.09471	0.98147	0.0112	T	C
2	19556877	19556988	112	dmr84	NA	NA	NA	NA	NA	NA	NA		NA	NA	NA	NA	NA	NA	NA
2	20777469	20779322	1854	dmr85	rs2882035;rs144863174;rs111710223;rs4666430;rs115993638;rs72782351;rs4666315;rs4666429;rs112750634	rs111710223	0.004614	0.93529	0.0236	T	C		rs112750634;rs111710223;rs4666429;rs2882035;rs72782351;rs4666315;rs4666430;rs115993638;rs144863174;rs17718362;rs79817644;rs111851807;rs78634037;rs113183919;rs112848424;rs74838484;rs13384848;rs13424119;rs17718518;rs13431026;rs76216035;rs113674491;rs80003673;rs61205504;rs57203893;rs56220253;rs74346023;rs60856046;rs57818033;rs59199298;rs76590655;rs80314466;rs80070371;rs111227678;rs11096677;rs1016679…	rs113674491	0.002417	0.931	0.0236	A	G
2	25354362	25355002	641	dmr86	rs10187007	rs10187007	0.09788	1.0351	0.0208	T	C		rs10187007	rs10187007	0.09788	1.0351	0.0208	T	C
2	27165502	27165664	163	dmr87	NA	NA	NA	NA	NA	NA	NA		NA	NA	NA	NA	NA	NA	NA
2	29751712	29752019	308	dmr88	rs7597820	rs7597820	0.1369	0.98432	0.0106	C	G		rs7597820;rs12714289	rs7597820	0.1369	0.98432	0.0106	C	G
2	45397261	45397542	282	dmr89	rs7576173;rs55733724;rs13020488;rs7576448	rs55733724	0.2241	1.0143	0.0117	A	T		rs13020488;rs7576173;rs7576448;rs55733724;rs10865203;rs79853246;rs74179071;rs7573363;rs7595106;rs78097421;rs116303659;rs4952748;rs10209754;rs13408180;rs57463095;rs56996064	rs13408180	0.1653	0.98393	0.0117	T	C
2	66667843	66670517	2675	dmr90	rs950965	rs950965	0.5941	0.99412	0.0111	A	G		rs950965;rs1401444;rs2049019;rs11883967;rs11126079;rs939136;rs1519102;rs1519103;rs1519104;rs6738144;rs12622537;rs12621789;rs6546231;rs62143990;rs2280334;rs2271856	rs950965	0.5941	0.99412	0.0111	A	G
2	70121010	70121330	321	dmr91	rs2278934	rs2278934	0.03828	0.97482	0.0123	T	C		rs2278934;rs6714919;rs2034739;rs1048139;rs1048165;rs34766235;rs57445512;rs7578366;rs3755391;rs6718298;rs10165061;rs62152020;rs35344582;rs10185266;rs10496175;rs12713683;rs10196546;rs12613717;rs13011127;rs13025205;rs3732269;rs3816491;rs56223710;rs62134006;rs62134009;rs7575302;rs28362672;rs4853036;rs11903034;rs1454499;rs13020991;rs6718012;rs12614581;rs34587942;rs11902295;rs35002543;rs35084691;rs6142…	rs12613717	0.01005	0.96928	0.0121	T	G
2	74663036	74666965	3930	dmr92	rs2268418;rs11695896;rs11694367;rs79035100;rs141405336	rs141405336	0.02874	0.90665	0.0448	A	C		rs2268418;rs79035100;rs11694367;rs11695896;rs141405336;rs7570884;rs2421894;rs12615125;rs6546906;rs7562663;rs6716191;rs7569977;rs9309483;rs2109355;rs10185658;rs11126430;rs10211612;rs72903286;rs13427762;rs2098128;rs6546902;rs3771744;rs6546905;rs3771748;rs6745355;rs6740802;rs7570851;rs12328744;rs78749719;rs12328185;rs17009922;rs7588924;rs7588927;rs13409093;rs6751601;rs6705058;rs6726357;rs13416215;rs…	rs141405336	0.02874	0.90665	0.0448	A	C
2	92028013	92028421	409	dmr93	NA	NA	NA	NA	NA	NA	NA		NA	NA	NA	NA	NA	NA	NA
2	95978074	95978687	614	dmr94	NA	NA	NA	NA	NA	NA	NA		NA	NA	NA	NA	NA	NA	NA
2	103464975	103465123	149	dmr95	NA	NA	NA	NA	NA	NA	NA		NA	NA	NA	NA	NA	NA	NA
2	112898494	112898774	281	dmr96	NA	NA	NA	NA	NA	NA	NA		NA	NA	NA	NA	NA	NA	NA
2	121153634	121154630	997	dmr97	rs77670866;rs72960863;rs13406485;rs72960862;rs76491124;rs13406182;rs4848593;rs181726758;rs13393184;rs4848594	rs72960862	0.1293	0.97629	0.0158	T	C		rs4848593;rs181726758;rs4848594;rs76491124;rs13406182;rs13393184;rs13406485;rs72960862;rs72960863;rs77670866;rs6542592;rs72827488;rs10167194;rs6723812;rs4077985;rs56216260;rs11688087;rs74486926;rs113012893;rs76158628;rs76610027;rs78948271;rs74415218;rs76822235;rs6736460;rs6749797;rs6735848;rs73949122;rs13389624;rs72827487;rs76535983;rs12622427;rs12616213;rs77001324	rs72960862	0.1293	0.97629	0.0158	T	C
2	129125699	129127389	1691	dmr98	rs149056176;rs13384975;rs55649978;rs11696048;rs882275	rs55649978	0.05638	1.06354	0.0323	T	C		rs882275;rs149056176;rs11696048;rs55649978;rs13384975;rs13003210;rs11676469;rs4662800;rs4534993	rs13003210	0.0517	0.94064	0.0315	A	C
2	130878647	130878713	67	dmr99	rs67017471;rs72481939	rs67017471	0.7522	0.99621	0.0119	T	C		rs67017471;rs72481939;rs143342661;rs145155490;rs6760817;rs13024359;rs139816938;rs7588879;rs6746375;rs11691371;rs4381734;rs4482423;rs6736324;rs6714619;rs6744055;rs3889982;rs11675456;rs6423210;rs4547477;rs4410238;rs2078157;rs4233602;rs4663009;rs62157633;rs13426973;rs4555291;rs10180706;rs10165996;rs4575668;rs6431127;rs4663010;rs12621526;rs13018341;rs13018343;rs4528710;rs10176662;rs13017449;rs1168467…	rs3990567	0.3328	1.01157	0.0119	T	C
2	131046361	131046475	115	dmr100	rs7601626	rs7601626	0.5521	0.99372	0.0106	A	G		rs7601626;rs2407576;rs2407577;rs11903031;rs11899402;rs7582326;rs2407579;rs4324352;rs7559051;rs938867;rs6740615;rs11676417;rs11695175;rs1878695;rs6720444;rs6431152;rs13026054;rs9973430;rs9973495;rs1554300;rs1554299;rs2139038;rs1878694;rs4396762;rs3990429;rs870889;rs56069427;rs11676593;rs7564180;rs11890495;rs12617197;rs11683806;rs10178745;rs10189875;rs13022580;rs12692109;rs10185406;rs10188300;rs129…	rs56238122	0.3338	1.01045	0.0107	A	G
2	133246899	133247159	261	dmr101	NA	NA	NA	NA	NA	NA	NA		NA	NA	NA	NA	NA	NA	NA
2	133428602	133428967	366	dmr102	NA	NA	NA	NA	NA	NA	NA		NA	NA	NA	NA	NA	NA	NA
2	136783293	136783339	47	dmr103	NA	NA	NA	NA	NA	NA	NA		NA	NA	NA	NA	NA	NA	NA
2	145271111	145273567	2457	dmr104	chr2_145273082_D;rs114229477;rs140430007;rs116497883	rs116497883	0.1164	0.96483	0.0228	T	C		rs116497883;rs140430007;rs114229477;chr2_145273082_D;rs116970322;rs12052925;rs78786854;rs116237319;rs114721169;rs79945568;rs78445165;rs116653250;rs965190;rs74370058;rs78588471;rs76072181	rs116497883	0.1164	0.96483	0.0228	T	C
2	160778315	160778549	235	dmr105	rs13003929;rs147869749	rs147869749	0.4189	1.05612	0.0676	C	G		rs13003929;rs147869749;rs115498880;rs7576257;rs1511219;rs11690178;rs6432566;rs6432567;rs7570904;rs4309537;rs4297833;rs60200364;rs975491;rs975490;rs2729719;rs2136978;rs1158546;rs2667030;rs2729721;rs1397705;rs10497206;rs11695795;rs13006415;rs2729712;rs2729711;rs2666988;rs2666987;rs2729727;rs1397718;rs1511225;rs12692573;rs1567536;rs12692574;rs5023767;rs12692576;rs6726000;rs1995949;rs907245;rs907246	rs115498880	0.009762	0.84628	0.0646	A	G
2	172946161	172947492	1332	dmr106	chr2_172947440_D;rs74449413;rs788160;rs74483458;rs1047889	chr2_172947440_D	0.000524	0.94866	0.0152	D	I3		rs74449413;rs788160;rs1047889;rs74483458;chr2_172947440_D;rs72877591;rs55819161;rs16859965;rs58045367;rs705869;rs10204520;rs115246980;rs77223687;rs116381891;rs117055746;rs116014093;rs10168377;rs141116557;rs80204092;rs142890786;rs76974555;rs80331565;rs79841340;rs28619352;rs115657018;rs12473549	chr2_172947440_D	0.000524	0.94866	0.0152	D	I3
2	176046360	176046633	274	dmr107	rs2217675;rs268228;rs147943553	rs147943553	0.03634	1.09396	0.0429	A	C		rs147943553;rs2217675;rs268228;rs2195995;rs76276617;rs62184552;rs62184554;rs62184555;rs62184556;rs62184557;rs148424118;rs76592718;rs62183052;rs62183053;rs115190660;rs116295394;rs62183055;rs149061776;rs62183058;rs62183059;rs62184461;rs62184462;rs62184463;rs75443130;rs62184465;rs62184468;rs62184469;rs35480557;rs62184473;rs62184475;rs62184476;rs62184477;rs62184478;rs62184479;rs62184511;rs62184512;rs…	rs147943553	0.03634	1.09396	0.0429	A	C
2	176931461	176932502	1042	dmr108	rs847130;rs1374755;rs2216864;rs111861018;rs1542208	rs2216864	0.009715	1.04697	0.0178	A	C		rs111861018;rs1374755;rs2216864;rs847130;rs1542208;rs112354731;rs73029903;rs79903578;rs847126	rs79903578	0.009696	1.04697	0.0177	T	G
2	176936456	176936990	535	dmr109	rs847126;rs186979224	rs847126	0.3583	0.98847	0.0126	A	G		rs186979224;rs847126;rs847130	rs847126	0.3583	0.98847	0.0126	A	G
2	177036810	177037164	355	dmr110	NA	NA	NA	NA	NA	NA	NA		NA	NA	NA	NA	NA	NA	NA
2	178257280	178257348	69	dmr111	NA	NA	NA	NA	NA	NA	NA		NA	NA	NA	NA	NA	NA	NA
2	206750434	206750721	288	dmr112	rs186816372;rs6742968	rs186816372	0.542	0.95897	0.0687	A	G		rs186816372;rs6742968	rs186816372	0.542	0.95897	0.0687	A	G
2	206790703	206790963	261	dmr113	NA	NA	NA	NA	NA	NA	NA		NA	NA	NA	NA	NA	NA	NA
2	231822270	231822399	130	dmr114	rs59011825;rs3106074	rs59011825	0.9336	0.9976	0.0289	T	C		rs3106074;rs59011825;rs3106304;rs3111775;rs59509830	rs3111775	0.7084	1.00411	0.0111	T	C
2	233793816	233793922	107	dmr115	NA	NA	NA	NA	NA	NA	NA		NA	NA	NA	NA	NA	NA	NA
2	233918667	233918932	266	dmr116	NA	NA	NA	NA	NA	NA	NA		NA	NA	NA	NA	NA	NA	NA
2	236867674	236867887	214	dmr117	rs2317006	rs2317006	0.05043	1.02122	0.0107	A	G		rs2317006;rs35761602;rs7601459;rs35149945;rs6726398;rs2317301;rs2317300;rs1453117;rs1453118;rs1840126;rs10193796;rs10182721;rs13417767;rs12692184;rs6708073;rs1530937;rs7566042;rs1530938;rs13014105;rs2317299;rs10187771;rs6431414;rs4261675;rs2317007	rs2317299	0.0187	0.97511	0.0107	T	C
2	238109341	238110935	1595	dmr118	chr2_238110559_I;rs4073386;rs4078065;rs4078064	rs4078064	0.8847	1.0019	0.013	T	C		rs4078065;rs4078064;chr2_238110559_I;rs4073386;rs4663703;rs4233629;rs4343424;rs4073396;rs10199274;rs13017574;rs4663242;rs4663243;rs12986628;rs7570274;rs6753960	rs4663242	0.6569	0.99442	0.0127	T	C
2	239036190	239036408	219	dmr119	rs13382446	rs13382446	0.1426	1.02409	0.0162	T	C		rs13382446;rs10186582;rs72987166;rs34040005;rs35524631;rs11898344;rs67432048;rs12692211;rs12692212;rs4663844;rs3948117;rs11901532;rs12692213;rs11901818;rs11901853;rs11896543;rs11904159;rs11897736;rs10929265;rs12479255;rs114380398;rs34219366;rs13385941;rs10929266;rs71425001;rs11902440;rs11884690;rs11902364;rs35027418;rs35584033;rs35329406;rs35314590;rs13392664;rs876570;rs876571;rs935416;rs34627698…	rs935416	0.03295	1.03159	0.0146	T	C
2	240061386	240061570	185	dmr120	NA	NA	NA	NA	NA	NA	NA		NA	NA	NA	NA	NA	NA	NA
2	240230365	240230884	520	dmr121	rs114667864;rs10183376;rs185437428;rs115324285;rs10183592	rs114667864	0.0219	0.90601	0.0431	C	G		rs114667864;rs115324285;rs10183376;rs10183592;rs185437428;rs13405743;rs10200850;rs13391934;rs59022814;rs10188303;rs4852047;rs6741059;rs10189520;rs68080737;rs925737;rs13407112;rs72992666;rs950225;rs4852048;rs56327958;rs2017669;rs938366;rs10209343;rs116470355;rs72994544;rs4852050;rs10179405;rs4852051;rs77349060;rs56414137;rs12471054;rs4852057;rs12615955;rs4852042;rs149755387;rs28629222;rs2048765;rs…	rs114667864	0.0219	0.90601	0.0431	C	G
2	240383681	240385843	2163	dmr122	rs61701869;rs74000844;rs12620368;rs138899622;rs76272997;rs71426581;rs140648954;rs183361007;rs73001560	rs61701869	0.04491	0.96812	0.0161	C	G		rs71426581;rs73001560;rs138899622;rs74000844;rs183361007;rs61701869;rs140648954;rs12620368;rs76272997;rs34255734;rs36013281;rs34421665;rs11903969;rs4477944;rs71426575;rs79097822;rs76376297;rs34011445;rs11693534;rs13010199;rs35790767;rs13031297;rs76855759;rs13009245;rs36015452;rs34827663;rs34637431;rs11889278;rs11892735;rs13029447;rs13014042;rs71426579;rs12992946;rs35416677;rs67188876;rs74852951;r…	rs34255734	0.04023	1.03904	0.0187	T	C
2	241383127	241383575	449	dmr123	rs114224118;rs10167614;rs7575970	rs7575970	0.1567	1.03293	0.0229	T	C		rs7575970;rs114224118;rs10167614;rs76743628;rs7570292;rs74001643;rs59746067;rs115605008;rs146632089;rs147326433;rs77263011;rs76432450;rs77521055;rs116344205;rs78248440;rs115755606;rs147542023;rs79595993;rs80285153;rs77055139;rs115271255;rs116085632;rs147152877;rs77744946;rs74001635;rs143774989;rs76959112;rs116540213;rs142075313;rs116473228	rs59746067	0.1307	1.03479	0.0226	T	C
2	241682526	241684691	2166	dmr124	rs60907367;rs28718884;rs28631835;rs3772055;rs140364008;rs3772056;rs59366576;rs3821344;rs1529665;rs3772057;rs10198394;rs149133574	rs59366576	0.1696	1.03852	0.0275	T	C		rs28631835;rs149133574;rs28718884;rs3821344;rs3772055;rs3772056;rs3772057;rs10198394;rs60907367;rs59366576;rs140364008;rs1529665;rs141963165;rs139798278;rs143474082;rs146936089;rs35663732;rs139144824;rs141336868;rs148957025;rs143874463;rs117836028;rs149850515;rs187923456;rs75000922;rs56229420;rs41266979;rs73102625;rs60213439;rs73102627;rs74690114;rs73102629;rs59170506;rs58415613;rs57057191;rs7881…	rs73102644	0.09477	0.95829	0.0255	A	T
2	242138056	242139616	1561	dmr125	rs35554938;rs11674264;rs16843440;rs4675824;rs141941174;rs77482050;rs34107209;rs2013250	rs34107209	0.5245	1.00975	0.0152	T	C		rs16843440;rs4675824;rs11674264;rs34107209;rs35554938;rs141941174;rs2013250;rs77482050;rs114453239;rs2871618;rs10933535;rs34021055;rs2074841;rs2011792;rs78154103;rs13410224;rs28473054;rs75283011;rs11683690;rs11695874;rs4675985;rs11686848;rs78957208;rs13014184;rs12621642;rs79733954;rs6760613;rs10933534;rs11695773;rs2871577;rs11676246;rs12998792;rs12694996;rs11674746;rs7593270;rs10194929;rs6437247;…	rs34021055	0.103	1.06237	0.0371	A	G
20	2157595	2160221	2627	dmr783	rs1599968;rs4815018;rs55990232;rs1599967;rs57160647;rs73892077;chr20_2157677_D;rs6075762;rs11700375;rs4815019;rs74350221;rs57104169;rs59570885;rs117563523;rs6137237;rs6082311	rs1599967	0.1428	0.97404	0.0179	A	G		chr20_2157677_D;rs1599967;rs1599968;rs6075762;rs6082311;rs57104169;rs6137237;rs59570885;rs57160647;rs74350221;rs55990232;rs11700375;rs4815018;rs4815019;rs73892077;rs117563523;rs1575126;rs1304260;rs6075767;rs4501017;rs4490257;rs1884874;rs4239736;rs6082333;rs4511784;rs4535128;rs28479460;rs6132408;rs6137288;rs6137290;rs911132;rs67025713;rs73892078;rs16982273;rs60937697;rs113626099;rs17218830;rs11252…	rs1599967	0.1428	0.97404	0.0179	A	G
20	3148887	3149321	435	dmr784	rs1006374;rs180708780;rs61294592	rs61294592	0.2679	1.01816	0.0163	T	C		rs180708780;rs61294592;rs1006374;rs11697620;rs147158127;rs73075045;rs6051617;rs73075048;rs73075051;rs6076489;rs6084281;rs7260785;rs140651146;rs140819513;rs73075069;rs11591;rs73075075;rs6084288	rs11591	0.1721	0.98069	0.0143	T	C
20	17592753	17594072	1320	dmr785	rs1885082;rs117470044;rs6044908;chr20_17593977_D;chr20_17593979_D;rs4814628;rs11699364;rs75340910;rs6136149	rs11699364	0.06022	1.0453	0.0236	A	G		rs75340910;rs4814628;rs11699364;rs117470044;chr20_17593977_D;chr20_17593979_D;rs1885082;rs6044908;rs6136149;rs8803;rs9768;rs116262821;rs35233542;rs13044147;rs34316423;rs7267436;rs6034863;rs13734;rs1132274;rs12479820;rs4814626;rs12480846	rs11699364	0.06022	1.0453	0.0236	A	G
20	17595290	17597874	2585	dmr786	rs73898357;rs911347;rs41290441;rs12479820;rs2236252;rs140440284;rs2236250;rs1132274;rs10222002;rs911345;rs7261001;rs79910881;rs2236251	rs73898357	0.08185	1.06364	0.0355	A	G		rs7261001;rs1132274;rs12479820;rs140440284;rs2236250;rs2236251;rs79910881;rs911345;rs10222002;rs911347;rs41290441;rs2236252;rs73898357;rs2236254;rs1407195;rs6075222;rs1885081;rs6080743;rs6044894;rs6136139;rs6044895;rs6034859;rs6034860;rs4814627;rs9679805;rs6136143;rs34050818;rs4813273;rs2093246;rs6136145;rs2273616;rs1051238;rs6136148;rs4814630;rs12480826;rs12479750;rs1054787;rs6136149;rs13734;rs9…	rs138580780	0.03163	0.92533	0.0361	T	C
20	18036073	18036238	166	dmr787	NA	NA	NA	NA	NA	NA	NA		NA	NA	NA	NA	NA	NA	NA
20	18770848	18774850	4003	dmr788	rs73120781;rs859031;rs859026;rs859029;rs6045613;rs6081376;chr20_18773816_D;rs145262955;rs17810890;rs6136516;rs859032;rs859028;rs6035131;rs6136515;rs56256598;rs79228683	rs145262955	0.05312	1.12333	0.0601	A	C		rs6136515;rs73120781;rs79228683;rs859032;rs6045613;rs859031;rs145262955;rs859029;rs56256598;rs6136516;rs6035131;rs859028;rs6081376;chr20_18773816_D;rs859026;rs17810890;rs6081377;rs6075421;rs11698371;rs11698790;rs6136514;rs73110893;rs73118740;rs73120734;rs56410951;rs41308631;rs859025;rs138577302;rs59751631;rs78473229;rs74945485;rs75862837;rs859034;rs112568396;rs7262320;rs6045617;rs6045618;rs227786…	rs111636008	0.004386	1.15616	0.0509	A	G
20	21748399	21748470	72	dmr789	NA	NA	NA	NA	NA	NA	NA		NA	NA	NA	NA	NA	NA	NA
20	30134994	30137255	2262	dmr790	rs45612231;rs1115713	rs1115713	0.2676	1.01837	0.0164	A	G		rs45612231;rs1115713;rs76693336;rs6087914;rs6088014;rs6088236;rs113933395;rs113882388;rs139441694;rs113103684;rs61676755;rs79392518;rs80080420;rs113400846	rs113103684	0.09792	1.0285	0.017	A	C
20	31162344	31164458	2115	dmr791	rs6119906;rs79943462;chr20_31163051_D;rs6119907;rs6119267;rs10875486;rs6141755;rs4911243;rs146143666;chr20_31162590_I;rs1535376;rs6119908;chr20_31163047_I	rs6119906	0.01635	1.14442	0.0562	A	G		rs4911243;chr20_31162590_I;rs146143666;chr20_31163047_I;rs79943462;chr20_31163051_D;rs1535376;rs6141755;rs10875486;rs6119906;rs6119907;rs6119267;rs6119908;rs6141314;rs67918653;rs910889;rs6119879;rs6119880;rs6141741;rs6141743;rs3746614;rs6141745;rs910890;rs733852;rs1868385;rs910891;rs12625036;rs879829;rs6141746;rs4911097;rs4911237;rs4911238;rs3746615;rs1108445;rs4911241;rs6119897;rs911529;rs726858…	rs142688127	0.004386	1.15835	0.0516	A	G
20	34025252	34025546	295	dmr792	NA	NA	NA	NA	NA	NA	NA		NA	NA	NA	NA	NA	NA	NA
20	42955390	42956881	1492	dmr793	rs141911433;rs183373802;rs75457172;rs185057905;rs13038786	rs13038786	0.3372	1.05633	0.0571	A	G		rs183373802;rs185057905;rs13038786;rs75457172;rs141911433;rs4812820;rs6031525;rs6031527;rs4810422;rs76286505;rs76855820;rs62206763;rs11699841;rs11699901;rs3761184;rs6017323;rs6031531;rs144140639;rs75172958	rs11699841	0.2421	1.01898	0.016	T	C
20	43379283	43379463	181	dmr794	rs13042905	rs13042905	0.9446	0.9993	0.0107	T	C		rs13042905;rs1980577;rs6031782;rs6130682;rs6073533;rs6017404;rs6017408;rs6031771;rs13043441;rs13037996;rs6103849;rs6130685;rs4810439;rs6073537;rs1111032;rs6073538	rs6130682	0.462	0.99213	0.0107	T	C
20	44782083	44784898	2816	dmr795	rs6032680;rs17381472;rs6104485;rs6017746;chr20_44782548_D;rs6032681;rs6074044;rs4810489;rs35922919;rs6074045;rs116584101;rs185081639;rs74821015;rs11698063;rs4810488	rs6017746	0.005215	0.96397	0.0132	T	C		rs6032680;rs6074044;rs35922919;rs6017746;rs17381472;chr20_44782548_D;rs4810488;rs74821015;rs11698063;rs4810489;rs185081639;rs116584101;rs6074045;rs6032681;rs6104485;rs150346154;rs73112899;rs13045771;rs13042545;rs13037526;rs6074041;rs13045469;rs6074042;rs6074043;rs78578312;rs6124770;rs6032683;rs8114501;rs2425756	rs13042545	0.001928	0.95897	0.0135	A	G
20	44943700	44946442	2743	dmr796	rs76190867;rs6032775;rs77377834;rs4813019;rs75306245	rs75306245	0.2186	0.96696	0.0273	A	G		rs77377834;rs75306245;rs76190867;rs4813019;rs6032775;rs77730839;rs6104544;rs6094273;rs116996090;rs78854006	rs75306245	0.2186	0.96696	0.0273	A	G
20	46352480	46354679	2200	dmr797	rs6018660;rs2183794;rs11699657;rs2150809;rs4284890	rs4284890	0.08448	1.03738	0.0213	A	G		rs6018660;rs2183794;rs11699657;rs2150809;rs4284890;rs4810670;rs6066445;rs4810671;rs6018656;rs4810667;rs1889176;rs4810668;rs36003633;rs6018658;rs4810666	rs4284890	0.08448	1.03738	0.0213	A	G
20	47962037	47962338	302	dmr798	rs73118332	rs73118332	0.1883	1.02953	0.0221	T	C		rs73118332;rs6019762;rs6019763;rs6019764;rs190339212;rs57430487;rs61433327;rs6012648;rs66469626;rs2202261;rs58746348;rs59661877;rs73272000;rs6019766;rs6019681;rs6019682;rs73113516;rs6019695;rs73113528;rs11906065;rs6019703;rs6012624;rs73113540;rs73113562;rs6012627;rs6019710;rs6019712;rs73113584;rs58969602;rs7273834;rs56093859;rs6012630;rs6019722;rs73116127;rs118109579;rs59960348;rs6019738;rs726863…	rs118109579	0.04674	1.04728	0.0232	T	C
20	48908983	48911056	2074	dmr799	rs11905741;rs6125968;rs4811024;rs6012893;rs6020424;rs77594027;rs17196808;rs151214884;rs45532531;rs4811025;rs6020423;rs12480012;rs11905781;rs6012892;rs143901117	rs45532531	0.08327	0.93342	0.0398	T	C		rs6125968;rs17196808;rs45532531;rs4811024;rs4811025;rs143901117;rs6020423;rs6012892;rs151214884;rs6012893;rs6020424;rs77594027;rs12480012;rs11905741;rs11905781;rs913672;rs6125970;rs6067395;rs6020413;rs6020414;rs6020417;rs8119240;rs7354606;rs6095858;rs6122896;rs6125967;rs1889236;rs6063497;rs56261730;rs871750;rs6095863;rs6063498;rs78827663;rs1971480;rs4811017;rs4811018;rs6020420;rs6067391;rs2904263…	rs45532531	0.08327	0.93342	0.0398	T	C
20	49407327	49407510	184	dmr800	NA	NA	NA	NA	NA	NA	NA		NA	NA	NA	NA	NA	NA	NA
20	52059263	52061223	1961	dmr801	rs7360757;rs62206371;rs6068544;rs1512;rs17522407;rs117228297	rs7360757	0.03343	0.95504	0.0216	T	C		rs17522407;rs117228297;rs1512;rs7360757;rs6068544;rs62206371;rs145503224;rs150698709;rs1855475;rs6022495;rs2741389;rs2741373;rs1334152;rs67312763;rs190150121;rs6013696;rs67252059;rs60977544;rs148534066;rs141337451;rs73137955;rs7262162;rs7262233;rs73137970;rs113074023;rs73137972;rs73137973;rs6097419;rs6022470;rs55851705;rs1334153;rs6068545;rs6068546;rs6068547;rs6063947;rs6068548;rs1931433;rs602249…	rs67252059	0.02502	0.95409	0.021	A	G
20	57143919	57144464	546	dmr802	rs4810138;rs4812018;rs117988011;rs185546272	rs117988011	0.1381	0.9559	0.0304	A	C		rs117988011;rs185546272;rs4810138;rs4812018;rs6100125;rs112197803;rs4812019;rs6070515;rs12480563	rs117988011	0.1381	0.9559	0.0304	A	C
20	58158588	58159794	1207	dmr803	rs4812113;rs6128635;rs6128634;rs6128636;chr20_58159404_D;rs35082430;rs66768740;rs35966301;rs4812112	rs6128634	0.09082	1.03365	0.0196	T	C		rs66768740;rs6128634;rs6128635;rs6128636;chr20_58159404_D;rs35082430;rs4812112;rs4812113;rs35966301;rs6064813;rs6123917;rs6070855;rs6070857;rs6064816;rs150698983;rs35033859;rs73138840;rs4812100;rs66809720;rs13039978;rs55959631;rs35960272;rs55966418;rs73138881;rs34241446;rs35210282	rs6128634	0.09082	1.03365	0.0196	T	C
20	59804203	59805701	1499	dmr804	rs6028079;rs6028080;rs73311151	rs6028079	0.007512	1.03303	0.0122	C	G		rs6028079;rs6028080;rs73311151;rs2427006;rs62199383;rs2427012;rs2426991;rs2426992;rs2426993;rs16984877;rs75621981;rs1970545;rs6093079;rs6101281;rs6101282;rs6101283;rs6101284;rs6093081	rs6028079	0.007512	1.03303	0.0122	C	G
20	60457885	60459404	1520	dmr805	rs6089541	rs6089541	0.7694	1.00361	0.0122	T	C		rs6089541	rs6089541	0.7694	1.00361	0.0122	T	C
20	60741228	60742394	1167	dmr806	rs117514046;rs6061444;rs7263882;rs6062098;rs67874644;rs6062099;rs6061445;rs73309178;rs6062100;rs6062101;rs112084259	rs117514046	0.1565	1.0738	0.0503	T	C		rs117514046;rs6061444;rs6061445;rs6062098;rs6062099;rs6062100;rs6062101;rs67874644;rs7263882;rs73309178;rs112084259;rs57813855;rs2427248;rs2427249;rs2427251;rs2427252;rs2427254;rs2427255;rs2427259;rs79174454;rs61101553;rs7274328;rs6121523;rs6061446;rs6062103;rs6142718;rs6062104;rs6062105;rs7269389;rs66500650;rs7265027;rs6121938;rs67625704;rs67204050;rs66980017;rs6062109;rs60048492;rs6062110;rs606…	rs117514046	0.1565	1.0738	0.0503	T	C
20	61020595	61021780	1186	dmr807	rs185473044;rs11697783;rs191251032;rs76578974;rs6061533;rs6121595;rs2427353;rs182293075;rs181434345;rs6061534;rs77202174	rs76578974	0.09561	0.97492	0.0153	T	G		rs2427353;rs6061533;rs6061534;rs6121595;rs11697783;rs182293075;rs181434345;rs185473044;rs191251032;rs76578974;rs77202174;rs6089229;rs6089378;rs4423679;rs2427354;rs6061535;rs8117570;rs1884827;rs2427355;rs6061538;rs6121601;rs6089379;rs6421435;rs6421436;rs6587235;rs2427357;rs4925243;rs4925183;rs4925244;rs2427350;rs2427352;rs6142769;rs6587236;rs6089376;rs7271053;rs7269516;rs7263141;rs6142766;rs608937…	rs76578974	0.09561	0.97492	0.0153	T	G
20	61081003	61082661	1659	dmr808	rs75288799;rs6089394;rs62196347;rs6121629;rs6121633;rs62196346	rs6121633	0.7006	1.00592	0.0155	A	G		rs6121629;rs75288799;rs62196346;rs6089394;rs62196347;rs6121633;rs6089232;rs6121409;rs6121410;rs6061568;rs4308177;rs4381849;rs114737785;rs62196354;rs62196356;rs62196345;rs4419298;rs6142653	rs6142653	0.4153	1.01268	0.0154	T	C
20	61438978	61441471	2494	dmr809	rs138680078;rs62198434;rs41302962;rs2003634;rs45585738;rs11905838;rs2277772;chr20_61441445_I;rs760276;rs117060582;rs75568588;rs1048792;rs41306384;rs35628589;rs34361429;rs41282978	rs35628589	0.2353	0.96841	0.027	T	C		rs41302962;rs41306384;rs41282978;rs760276;rs11905838;rs34361429;rs117060582;rs35628589;rs62198434;rs2003634;rs138680078;rs75568588;rs1048792;rs2277772;rs45585738;chr20_61441445_I;rs62192665;rs2277771;rs6010751;rs41282980;rs137987170;rs117209468;rs114074891;rs140814989;rs3848676;rs56005449;rs113366873;rs150206235;rs1060961;rs62198432;rs77782618;rs112540157;rs7270521;rs6011399;rs6011400;rs7397;rs60…	rs61734651	0.2173	0.96705	0.0271	T	C
20	61463373	61464528	1156	dmr810	rs1018439;chr20_61464025_D;rs73157310;rs2294994;rs2077214;rs751557;rs1018440;rs741758	chr20_61464025_D	0.1149	1.03025	0.0189	I2	D		rs741758;rs751557;rs2077214;chr20_61464025_D;rs73157310;rs1018439;rs1018440;rs2294994;rs61357165;rs45583132;rs6011411;rs2746258;rs2294990;rs2249897;rs2313587;rs2872351;rs2313588;rs6011410;rs36094661;rs34689750;rs11908631;rs2249903;rs2294991;rs741757;rs2077526;rs751558;rs146207460	chr20_61464025_D	0.1149	1.03025	0.0189	I2	D
20	61718413	61719299	887	dmr811	rs79652951;rs6062804;rs80064666;rs6011605	rs6062804	0.2321	1.0558	0.0455	A	G		rs80064666;rs6011605;rs6062804;rs79652951;rs12625245;rs78029770;rs78938764;rs6011574;rs79608915;rs143853875;rs6011583;rs1117666;rs6011590;rs12624808;rs78665867;rs77448481;rs6011600;rs80078366;rs6010839;rs117293042;rs1884729;rs6062790;rs6122360;rs6122362;rs6062792;rs6062794;rs62208451;rs8120764;rs4809483;rs4809484;rs75915999;rs1006574;rs73310366;rs117651089;rs114628563;rs6011579;rs6011580;rs734564…	rs78938764	0.0895	0.97015	0.0179	C	G
20	62026394	62028488	2095	dmr812	rs2038441;rs13040963;rs4395297;chr20_62027364_D;rs2038442;rs74780340;rs8119606;rs62207998;rs964099;rs2038440;rs117129712;rs4809552;rs4395296	rs74780340	0.003168	0.92941	0.0248	A	G		rs117129712;rs62207998;rs74780340;rs964099;rs4395296;rs4395297;chr20_62027364_D;rs13040963;rs2038440;rs2038441;rs2038442;rs4809552;rs8119606;rs73157491;rs62207989;rs11696493;rs62207991;rs75920013;rs117766792;rs117811591;rs74341857;rs78970060;rs77311359;rs75010042;rs79943078;rs3928109;rs76993110;rs77454415;rs74779678;rs6011808;rs149429854;rs8120028;rs6122437;rs3746372;rs34839288;rs6122434;rs612211…	rs117766792	0.001096	0.92709	0.0232	C	G
20	62042424	62043164	741	dmr813	rs117992513;rs41283014;chr20_62042995_D	rs41283014	0.1629	0.96474	0.0257	T	C		rs117992513;chr20_62042995_D;rs41283014;rs6062444;rs8123680;rs35612393;rs35268259;rs12481307;rs3787132;rs117766329;rs144076165;rs75238596;rs116844172;rs12481469;rs12481145;rs12479841;rs117718498;rs34690549	rs12481307	0.1095	0.96012	0.0254	C	G
20	62054136	62055172	1037	dmr814	rs6089909;rs3787122;rs6090414;rs3787121;rs3787123;rs12479476;rs4083743;rs12480884	rs3787121	0.02848	1.03624	0.0162	T	C		rs4083743;rs6089909;rs12479476;rs3787123;rs12480884;rs3787122;rs3787121;rs6090414;rs3787120;rs2302514;rs3787118;rs6122446;rs73146513;rs2281569;rs3895449;rs6090411;rs3787129;rs6122118;rs12626055;rs3893041;rs6089910;rs6062927;rs3827017;rs6062448;rs6062931;rs71191625;rs71191626;rs1108457;rs35612393;rs13045620;rs45464194;rs80351187;rs79477279;rs12479906;rs12480811;rs117768093;rs189728060;rs117491878;…	rs3787121	0.02848	1.03624	0.0162	T	C
20	62326703	62327517	815	dmr815	rs1056990	rs1056990	0.155	1.03066	0.0212	A	G		rs1056990	rs1056990	0.155	1.03066	0.0212	A	G
20	62369600	62370611	1012	dmr816	rs1151625;rs1151624;rs1056441	rs1151624	0.0009444	1.04206	0.0124	A	G		rs1151624;rs1151625;rs1056441;rs6122159;rs1741708;rs2253823;rs2253829;rs3208008;rs2297441;rs2257440;rs2258056;rs909341;rs1291205;rs1291206;rs1291207;rs1291209;rs1295810;rs1048665;rs1623866;rs2236508;rs2257885;rs1291210;rs2750480;rs2872881;rs2750481;rs2750482;rs2315009;rs35046559;rs35201382;rs67468102;rs2750483;rs2259858;rs2257437;rs6089961;rs2738758;rs2263805;rs1291213;rs1758205;rs2263806;rs34251…	rs6122159	0.0007369	1.043	0.0125	T	G
21	9825491	9826288	798	dmr817	NA	NA	NA	NA	NA	NA	NA		NA	NA	NA	NA	NA	NA	NA
21	9826621	9827508	888	dmr818	NA	NA	NA	NA	NA	NA	NA		NA	NA	NA	NA	NA	NA	NA
21	42731227	42733043	1817	dmr819	rs982871;rs77597386;rs982870;rs982872;chr21_42732035_D;rs149546565;rs115460335;rs411048;rs7282194	rs7282194	0.2622	1.035	0.0307	T	C		rs982870;rs982871;rs982872;rs7282194;rs149546565;chr21_42732035_D;rs411048;rs77597386;rs115460335;rs56711770;rs7277423;rs757368	rs7282194	0.2622	1.035	0.0307	T	C
21	43377274	43379550	2277	dmr820	rs9974843;rs466076;rs1893585;rs35424268;rs9979880;rs431574;rs59138811;rs112996357;rs144903488;rs59332489;rs4920041;rs9979631;rs58260604;rs561240;rs8134012;rs452841	rs9979631	0.1178	0.98246	0.0113	C	G		rs59138811;rs58260604;rs9979631;rs9979880;rs431574;rs452841;rs144903488;rs4920041;rs35424268;rs1893585;rs112996357;rs466076;rs59332489;rs8134012;rs9974843;rs561240;rs73221466;rs13049363;rs9981075;rs9985013;rs7275451;rs7278505;rs9977205;rs1034359;rs6586288;rs465489;rs8128279;rs572599;rs146943866;rs150894816;rs117214626;rs117194041;rs187437716;rs73904797;rs117947206;rs117669476;rs189247776;rs143783…	rs7275451	0.09534	1.01939	0.0115	T	G
21	43528928	43530887	1960	dmr821	rs11203186;rs34212454;rs34450935;rs34632081;rs113881514;rs220122;rs57887783;rs34215708;rs187025147;rs220118;rs182696156;rs220123;rs35520919;rs56743498;rs8127300;chr21_43530168_D;rs115088030;rs220124;rs113203;rs58524852;chr21_43529548_I;rs114120589;chr21_43529652_I;chr21_43529234_D;rs1571737;rs73223542;rs2168343;rs2051401;rs59976808;rs34002958;rs35171037;rs220121;rs220120;rs28523337;rs220119	chr21_43530168_D	0.004091	0.93081	0.025	D	I23		rs58524852;rs57887783;rs56743498;rs113881514;rs34450935;rs35171037;rs182696156;rs220118;rs187025147;rs34632081;rs34212454;rs34215708;rs220119;chr21_43529234_D;rs35520919;rs34002958;rs59976808;rs220120;chr21_43529548_I;rs8127300;chr21_43529652_I;rs11203186;rs220121;rs28523337;chr21_43530168_D;rs115088030;rs114120589;rs2168343;rs73223542;rs220122;rs113203;rs220123;rs220124;rs1571737;rs2051401;rs220…	chr21_43530168_D	0.004091	0.93081	0.025	D	I23
21	44866804	44867483	680	dmr822	rs12626351;rs12626954;rs118131604;rs73223041;rs144509463	rs12626351	0.3847	1.0143	0.0163	T	G		rs118131604;rs12626954;rs144509463;rs12626351;rs73223041;rs117569301;rs17004551;rs60878920;rs73223042;rs12626693;rs12626999;rs12627012;rs12626369;rs12626667;rs17004552;rs73223043;rs73223044;rs73223046;rs11088981;rs9680399;rs1865757;rs113407272;rs61001215;rs17004553;rs7281089;rs364326;rs56243743;rs9982824;rs7279895;rs59776855;rs7281188;rs56176112;rs78093032;rs73223039;rs73223040;rs58867020;rs58427…	rs117569301	0.2284	0.938	0.0532	T	G
21	45882776	45883901	1126	dmr823	rs734404;rs915781;rs762430	rs734404	0.7241	0.99581	0.0118	C	G		rs762430;rs915781;rs734404;rs36011733;rs5018725;rs1984324;rs1984325;rs1984326;rs6518192;rs9975657;rs2236672;rs6518188;rs6518189;rs2155726;rs4818921;rs9981271;rs9306101;rs2838561;rs4818922;rs9978219;rs2838562;rs2011324;rs1007440;rs2329780;rs11088953;rs1573340;rs2186932;rs9978193;rs34239371;rs9982752;rs3804034;rs4818925;rs9306103;rs9306104;rs1573477;rs2236673;rs4818924;rs2838564;rs9306102;rs2236674	rs1984324	0.4244	1.01066	0.0133	A	G
21	46994244	46995552	1309	dmr824	rs11089014;rs7349007;rs188575419	rs188575419	0.4641	0.95724	0.0597	A	C		rs188575419;rs11089014;rs7349007;rs1556332;rs2007620;rs59732881;rs8129445;rs62214342;rs62214343;rs73910125;rs75159040;rs73374816;rs9982738;rs62214344;rs7279664;rs12483411;rs73374823;rs62214345;rs62214346;rs28459531;rs57044206;rs55757646;rs41356747;rs7279305;rs12482232;rs7283000;rs1475597;rs2838959;rs914235;rs1078884;rs914236;rs2838961;rs55804239;rs1810869;rs62214335;rs2249777;rs944422;rs944423;rs…	rs1556332	0.3118	0.94224	0.0588	T	C
21	47293959	47295140	1182	dmr825	rs12482377;rs77573604;rs882668;rs882669	rs882668	0.03886	0.97795	0.0108	A	G		rs882669;rs77573604;rs12482377;rs882668;rs2839032;rs1783077;rs35781238;rs2839013;rs1014446;rs4818805;rs11089027;rs2839029;rs3788224;rs139252296;rs7278300;rs3788227;rs62211925;rs62211926;rs12481913;rs61276251;rs55927540;rs2839014;rs4819154;rs9983770;rs4819155;rs62214608;rs964975;rs57688476;rs60315100;rs55996718;rs4819156;rs4818802;rs7280173;rs62211883;rs12481970;rs12481867;rs12481977;rs12482010;rs…	rs35781238	0.0003246	1.03998	0.0109	A	G
22	17745256	17746044	789	dmr826	chr22_17745923_D;rs149023312	chr22_17745923_D	0.6609	0.97463	0.0587	D	I4		chr22_17745923_D;rs149023312;rs141489572;rs73387664	rs141489572	0.4212	1.04854	0.059	T	C
22	18255268	18256402	1135	dmr827	rs738096;rs8190274;rs738095	rs738096	0.2926	0.97853	0.0206	T	C		rs738096;rs738095;rs8190274;rs2098472;rs9605398;rs112079353;rs4819629;rs9605401;rs4819630;rs4819467	rs738096	0.2926	0.97853	0.0206	T	C
22	18470997	18471875	879	dmr828	rs9605485;rs9306203;rs79082383;rs9605484;rs35321477;rs115430187	rs79082383	0.2431	1.04907	0.041	C	G		rs35321477;rs9605484;rs79082383;rs9605485;rs115430187;rs9306203;rs393719;rs1962572;rs34666104;rs401910;rs396524;rs439712;rs1077543;rs382983;rs5992916;rs1108372;rs448680;rs421743;rs427669;rs433545;rs443983;rs444279;rs438708;rs433047;rs453557;rs454921;rs365219;rs25143;rs387399;rs403508;rs424923;rs394473;rs394843;rs396762;rs12169766;rs116167;rs67561512;rs9605486;rs5992952;rs5992953;rs9605488;rs62240…	rs118141222	0.06459	0.92284	0.0435	A	G
22	19748910	19750373	1464	dmr829	rs41298798;rs80179718;rs1978060;rs41298804	rs41298798	0.3629	0.95266	0.0533	C	G		rs80179718;rs41298798;rs1978060;rs41298804;rs41298812;rs41298832;rs72646962;rs41298842;rs41299360;rs41300444;rs41300472;rs41297780;rs41297790;rs41297812;rs41295228;rs12165989;rs41295657;rs41295659;rs41295663;rs41298583;rs41298599;rs41298605;rs41298607;rs41298609;rs41298611;rs41298615;rs67753601;rs41298629;rs41299449;rs8137465;rs8140965;rs41298790;rs41298792;rs41298794	rs41298790	0.1558	1.07907	0.0536	T	G
22	19861074	19861270	197	dmr830	rs7286104;rs737853;rs7285948;rs142554348;rs7290770;rs56062824	rs737853	0.352	0.99005	0.0107	A	G		rs7285948;rs737853;rs7290770;rs56062824;rs7286104;rs142554348;rs1044732;rs16984299;rs7288061;rs7288170;rs7287073;rs5993849;rs34175429;rs1139795;rs13054713;rs56163420;rs45465601;rs34318203;rs33997573;rs34820460;rs5993850;rs8141451;rs8141610;rs5993851;rs12158214;rs34249993;rs35934224;rs73148965;rs1134452;rs12106549;rs34675706;rs35142928;rs6518585;rs35374520;rs6518588;rs8141433;rs9754418;rs35554477;…	rs11704083	0.03943	0.97853	0.0105	A	G
22	20225904	20227738	1835	dmr831	chr22_20227090_I;rs701431;rs117480194;rs117775417;rs13433575;rs13433573;rs701430	chr22_20227090_I	0.1497	1.05064	0.0343	I2	D		rs13433573;rs701431;rs117480194;rs117775417;chr22_20227090_I;rs13433575;rs701430;rs73152989;rs79892278;rs854969;rs78851436;rs2871061;rs68141433;rs73152993	chr22_20227090_I	0.1497	1.05064	0.0343	I2	D
22	20778079	20778463	385	dmr832	rs55693491;rs5762563;rs10212053	rs5762563	0.554	0.98985	0.0172	A	G		rs5762563;rs55693491;rs10212053;rs111631797;rs8137004;rs5763152;rs5752939;rs5997411;rs73156937	rs111631797	0.4761	0.98787	0.0172	T	G
22	20784977	20785637	661	dmr833	NA	NA	NA	NA	NA	NA	NA		NA	NA	NA	NA	NA	NA	NA
22	27830456	27832056	1601	dmr834	rs1884134;rs6005433;rs9306441	rs9306441	0.3349	1.02051	0.021	T	C		rs6005433;rs9306441;rs1884134	rs9306441	0.3349	1.02051	0.021	T	C
22	27838435	27839073	639	dmr835	rs10222263	rs10222263	0.4685	0.97521	0.0346	A	G		rs10222263;rs8139244;rs8140828;rs8137037	rs8140828	0.1709	1.05054	0.036	A	G
22	27895126	27895343	218	dmr836	rs9625251;rs77845718	rs9625251	0.08974	1.01888	0.011	A	G		rs77845718;rs9625251;rs5762210;rs6005467;rs6005468;rs5762198;rs113400531;rs926833;rs2880495	rs6005468	0.01185	0.97307	0.0108	T	C
22	28200785	28202451	1667	dmr837	rs143615355;rs117830237;rs73164491;rs1859136	rs73164491	0.06072	0.97511	0.0135	C	G		rs117830237;rs1859136;rs143615355;rs73164491;rs9613530;rs45540534;rs5752639	rs73164491	0.06072	0.97511	0.0135	C	G
22	30637007	30637496	490	dmr838	NA	NA	NA	NA	NA	NA	NA		NA	NA	NA	NA	NA	NA	NA
22	30645310	30646989	1680	dmr839	rs145967132;rs9606708	rs9606708	0.0732	0.97932	0.0117	T	G		rs145967132;rs9606708;rs11089441;rs2267153;rs3761427	rs9606708	0.0732	0.97932	0.0117	T	G
22	30650103	30653316	3214	dmr840	rs9606709;rs116994049;rs114138261;rs9608854;rs78239728;rs117445091	rs78239728	0.09321	0.91796	0.051	A	G		rs116994049;rs78239728;rs114138261;rs117445091;rs9608854;rs9606709;rs117467039;rs148421099;rs138499466;rs56195319;rs5997600;rs75292940;rs75951407	rs78239728	0.09321	0.91796	0.051	A	G
22	31739581	31741300	1720	dmr841	rs148722457;rs193228984;rs714909;rs145209441	rs714909	0.006523	1.03241	0.0117	A	G		rs145209441;rs148722457;rs193228984;rs714909;rs146009901;rs190220203;rs5997964;rs187707123;rs186754367;rs140024270;rs150435437;rs189978606;rs140628800;rs185191564;rs147269935;rs149693590;rs189505557;rs183493957;rs189212917;rs188986863;rs189126468;rs150511031;rs188937238;rs183236995;rs139891457;rs55638065;rs186514219;rs183256294;rs150990749;rs142692133;rs150418532;rs185273954;rs142299217;rs1438818…	rs34960165	0.001716	1.03728	0.0117	I2	D
22	37080518	37082759	2242	dmr842	rs150198541;rs738514;rs2284011;rs12160357;rs761491;rs2284010;rs117936598	rs761491	0.07355	0.98	0.0113	A	G		rs738514;rs12160357;rs2284010;rs150198541;rs2284011;rs761491;rs117936598;rs2256234;rs2284012;rs2413414;rs738516;rs2092662;rs7286480;rs2284014;rs9610565	rs2284012	0.05115	0.97804	0.0114	A	G
22	37178086	37178784	699	dmr843	rs117040410	rs117040410	0.3764	1.03614	0.0402	T	C		rs117040410;rs190749476;rs6000401;rs75913273;rs117270277	rs75913273	0.304	0.95877	0.0409	T	C
22	37806538	37809162	2625	dmr844	rs6000725;rs9610745;rs76895682;rs9622619;rs714011;rs67992120;rs62234982;rs13055725;rs71328610;rs4645084;rs6000726;rs115691961;rs9622618;rs9622617;rs6000723;rs2413467;chr22_37807449_D;rs739168;rs6000724	rs67992120	0.06027	0.97951	0.011	I2	D		rs62234982;rs9610745;rs6000723;rs6000724;rs71328610;rs739168;rs2413467;rs6000725;rs67992120;chr22_37807449_D;rs115691961;rs76895682;rs4645084;rs9622617;rs6000726;rs9622618;rs714011;rs9622619;rs13055725;rs9610746;rs9610747;rs9610748;rs11705510;rs11703250;rs75005547;rs6000727;rs2899290;rs754645;rs754647;rs4264657;rs739167;rs5845338;rs8143072;rs8138380;rs6000717;rs9607459;rs9610739;rs7291395;rs71195…	rs133709	0.05124	0.97863	0.0111	A	G
22	38848522	38848952	431	dmr845	rs11704913	rs11704913	0.3495	1.01076	0.0114	A	G		rs11704913;rs9607541;rs35689801;rs9607537	rs9607541	0.331	1.01126	0.0115	T	C
22	39674188	39674304	117	dmr846	rs116898372	rs116898372	0.5916	1.02532	0.0466	A	G		rs116898372	rs116898372	0.5916	1.02532	0.0466	A	G
22	39924759	39925011	253	dmr847	NA	NA	NA	NA	NA	NA	NA		NA	NA	NA	NA	NA	NA	NA
22	41634961	41635620	660	dmr848	rs139495;rs2281336	rs2281336	0.002971	0.96754	0.0111	C	G		rs2281336;rs139495;rs4822002;rs2267424;rs766314;rs5751040;rs9607772;rs738628;rs2899344;rs5751042;rs5995993;rs5758228;rs2024717;rs68003176;rs2267425;rs4822004;rs66909616;rs5758231;rs9611497;rs9607776;rs5995996;rs6002262;rs738629;rs738630;rs738631;rs2064558;rs2144342;rs4822005;rs71683085;rs5758237;rs5758238;rs4822006;rs58324709;rs5758240;rs738632;rs73176607;rs34149267;rs4822007;rs4822010;rs1569858;…	rs5758262	0.001713	0.96609	0.011	A	G
22	43041636	43042911	1276	dmr849	rs6002852;rs8190393;rs6002853;rs6002851;rs8190397;rs8190391	rs8190397	0.1137	1.04739	0.0293	T	C		rs8190397;rs6002851;rs6002852;rs6002853;rs8190393;rs8190391;rs8190371;rs6002858;rs67386941;rs56242040;rs13057781;rs5996206;rs6002863;rs13054038;rs9611830;rs8190421;rs6002837;rs8190416;rs5996200;rs9607923;rs8190410;rs8190404;rs2267459;rs6002848;rs6002850;rs8190375;rs5996205;rs5758833;rs6002862;rs5751321;rs5758835;rs130331;rs135094;rs5758820;rs6002829;rs5996199;rs5758823;rs5751316;rs6002839;rs57588…	rs8190397	0.1137	1.04739	0.0293	T	C
22	44577515	44577687	173	dmr850	rs2272941;rs60487160;rs62228960	rs60487160	0.2957	1.05506	0.0513	C	G		rs60487160;rs62228960;rs2272941;rs35842976;rs3747208	rs35842976	0.2812	1.05876	0.053	A	G
22	44681681	44682455	775	dmr851	rs135387	rs135387	0.7958	1.0029	0.0111	A	G		rs135387;rs71948850;rs126259;rs135400;rs135399;rs135395	rs126259	0.6265	0.99461	0.0111	C	G
22	44844258	44846190	1933	dmr852	rs133772;rs133776;rs133779;rs133773;rs133763;rs133770;rs118088341;rs133777;rs133774;rs113988561;rs133769;rs133762;rs133771;rs74752795;rs133778;rs133765;rs133775;rs133764;rs133780;rs133761	rs118088341	0.04598	0.91192	0.0462	T	C		rs133780;rs118088341;rs133779;rs133778;rs133777;rs133776;rs133775;rs74752795;rs133774;rs133773;rs133772;rs133771;rs133770;rs133769;rs133765;rs133764;rs133763;rs133762;rs113988561;rs133761;rs117771526;rs133760;rs133755;rs133754;rs133753;rs133752;rs133751;rs133750;rs470003;rs133748;rs133747;rs9626391;rs133746;rs133799;rs133796;rs133795;rs133794;rs133793;rs133792;rs133791;rs133790;rs133789;rs133788;…	rs117771526	0.04447	0.9111	0.0463	A	G
22	45598314	45599150	837	dmr853	rs141472442;rs732373	rs732373	0.01839	1.02768	0.0116	T	C		rs141472442;rs732373;rs2072723;rs742018;rs12485064;rs11090732;rs28753815;rs2235157;rs2235158;rs2072721	rs2072723	0.01753	1.02788	0.0116	A	C
22	46498868	46500268	1401	dmr854	chr22_46499509_D;rs112645636;rs9615415;rs9616125;rs11704102;rs13053856;rs11704221;rs6007640;rs9616126;rs73886703;rs11702897	rs13053856	0.1308	0.98128	0.0125	A	G		rs9616125;rs11704102;rs6007640;chr22_46499509_D;rs11704221;rs13053856;rs73886703;rs112645636;rs11702897;rs9616126;rs9615415;rs738559;rs117452563;rs17576947;rs9626905;rs8139990;rs910360;rs910359;rs7292014;rs3859891;rs11090905;rs9615417;rs9616144;rs9616145;rs9616146;rs9616147;rs738560;rs731085;rs7288847;rs6008621;rs6007862;rs873492;rs9627565;rs11090910;rs12166970;rs9627583;rs7286247;rs73886705;rs35…	rs11090910	0.119	1.01949	0.0124	T	C
22	48604994	48606364	1371	dmr855	rs73186731;rs60349186;rs9615794;rs9615795;rs9615793;rs9306510;rs62225808;rs76117462	rs9615793	0.001733	1.04833	0.0151	A	C		rs9615793;rs76117462;rs9615794;rs9615795;rs62225808;rs60349186;rs73186731;rs9306510;rs35470889;rs5768435;rs111264442;rs5768437;rs5768438;rs5768439;rs7286079;rs9615282;rs5767063;rs5768442;rs5768443;rs760551;rs7288019;rs12484098;rs78341584;rs12484834;rs12484143;rs139608883;rs56258134;rs62226561;rs133536;rs5768440	rs5768438	0.00142	1.04886	0.0149	A	G
22	48913351	48914749	1399	dmr856	rs133497;rs62223625;rs9615915;rs133498;rs77194460;rs16999305;rs133499;rs133496	rs133496	0.02563	0.96793	0.0146	T	C		rs9615915;rs133499;rs133498;rs77194460;rs16999305;rs62223625;rs133497;rs133496;rs133492;rs133491;rs133489;rs133488;rs133486;rs133485;rs133483;rs133481;rs133479;rs133478;rs133477;rs133476;rs73171496;rs133511;rs133510;rs133508;rs133504;rs133503;rs133502;rs133494;rs133493;rs133487;rs6520007;rs133482;rs133474;rs4823538;rs133517;rs133516;rs133507;rs133506;rs133505;rs133500;rs150679451;rs74664231;rs800…	rs133484	0.02537	1.03469	0.0152	A	G
22	49278740	49281223	2484	dmr857	rs28374646;rs28405103;rs73179573	rs28405103	0.4565	1.01369	0.0183	A	G		rs28374646;rs73179573;rs28405103;rs28679421;rs28701974;rs28744458;rs28680653;rs73179587	rs28405103	0.4565	1.01369	0.0183	A	G
22	49635105	49635930	826	dmr858	rs10427946;rs73431168;rs9616527;rs11703332;rs2688151;rs2858626;rs2688152	rs2858626	0.6621	1.00501	0.0115	A	G		rs11703332;rs10427946;rs9616527;rs2858626;rs2688152;rs73431168;rs2688151;rs80190869;rs60626920;rs6009546;rs76564284;rs11703759;rs11703039;rs6009552;rs6009555;rs6009556;rs6009557;rs6009558;rs77658923;rs6009562;rs9616281;rs5845876;rs916248;rs916249;rs6009550;rs8140508;rs66715822;rs9306525;rs9616269;rs6009551;rs9616514;rs6009554;rs9616521;rs9616523;rs6009195;rs762940;rs9616526;rs2688179;rs2177320;rs…	rs80190869	0.1796	1.03015	0.0221	T	C
22	49912238	49913171	934	dmr859	rs12169586;rs10854872;chr22_49912747_D;rs134468;rs134470;chr22_49912579_I;rs10854871;chr22_49912448_I;rs10854870;rs134467;rs134466;rs35255396	rs35255396	0.07596	0.956	0.0254	T	C		rs12169586;rs10854870;rs10854871;rs10854872;chr22_49912448_I;chr22_49912579_I;rs134470;chr22_49912747_D;rs134468;rs134467;rs134466;rs35255396;rs134472;rs62231360;rs62231361;rs62231362;rs62232108;rs62232109;rs4824051;rs117702988;rs3810643;rs17779492;rs1883110;rs117653372;rs73176953;rs62232113;rs134465;rs134460	rs35255396	0.07596	0.956	0.0254	T	C
22	49917477	49917867	391	dmr860	rs68106605	rs68106605	0.4404	0.99144	0.0112	I2	D		rs68106605;rs134456;rs11704903;rs28692803;rs9616677;rs470016;rs470015;rs134455;rs134454;rs134453;rs134463;rs134462;rs134458	rs134458	0.3865	0.99035	0.0112	A	G
22	50128789	50129635	847	dmr861	rs139802;rs139805;rs139801;rs112599482	rs112599482	0.07108	0.93697	0.036	T	C		rs139801;rs139802;rs139805;rs112599482;rs139806;rs139807;rs139808;rs139809;rs139810;rs139812;rs139815;rs6009860;rs112888829;rs139819;rs139821;rs139822;rs139785;rs139788;rs112603674;rs76527509;rs139791;rs139793;rs139794;rs9616733;rs139796;rs139797;rs139799;rs139800	rs112888829	0.0531	1.0595	0.0299	I5	D
22	50148326	50148742	417	dmr862	rs713827;rs76915815	rs713827	0.01657	1.08004	0.0321	T	C		rs76915815;rs713827;rs115247887;rs190932078	rs713827	0.01657	1.08004	0.0321	T	C
22	50356577	50357417	841	dmr863	rs4077129;rs1801645;rs13811	rs13811	0.0001968	0.94592	0.0149	T	C		rs4077129;rs1801645;rs13811;rs4078443	rs4078443	0.0001768	1.05834	0.0151	T	C
22	50885205	50885738	534	dmr864	rs1053764;rs113982913	rs113982913	0.4609	0.98906	0.015	D	I3		rs113982913;rs1053764	rs113982913	0.4609	0.98906	0.015	D	I3
22	51177584	51178924	1341	dmr865	rs2285395;rs6010067	rs6010067	0.1353	0.94696	0.0365	C	G		rs2285395;rs6010067;rs8135434;rs142290393;rs8136603;rs187225588;rs3810648;rs76239491;rs76268556;rs8140772;rs41281537;rs5770824	rs5770824	0.1096	1.05876	0.0357	T	C
3	10592432	10593851	1420	dmr126	rs6795673;rs114564491;rs115923660;rs55991023;rs73811926	rs6795673	0.000775	0.96503	0.0106	T	C		rs115923660;rs114564491;rs73811926;rs55991023;rs6795673;rs35280072;rs118111888;rs75694908;rs56044740;rs76556149;rs145311189;rs115413429;rs75453141;rs55903905;rs115642765;rs117251804;rs117597624;rs55693119;rs76249754;rs58724670;rs75349823;rs73811930;rs4684715;rs114570387;rs114334553;rs4684710;rs116040530;rs77188086;rs56271852;rs76508605;rs56337754;rs73811927;rs754016;rs28455931;rs9841591;rs9841633…	rs7635645	0.0003445	1.03894	0.0107	T	C
3	10805466	10809820	4355	dmr127	rs114306209;rs71316429;rs115258791;rs4088054;rs9820724;rs4371493;rs77369451;rs142837487;rs71316430;rs114972513;rs1655658;rs116009814	rs71316430	1.276e-05	1.12885	0.0278	T	C		rs115258791;rs114306209;rs114972513;rs71316429;rs77369451;rs71316430;rs4371493;rs1655658;rs9820724;rs116009814;rs4088054;rs142837487;rs142520452;rs139449991;rs114096479;rs115474713;rs114134319;rs71316428;rs35196873;rs79710278;rs77294034;rs79664642;rs11928500;rs76350273;rs77840613;rs186531882;rs78502325;rs73129784;rs3900079;rs3900078;rs3900077;rs350663;rs59961795	rs71316430	1.276e-05	1.12885	0.0278	T	C
3	11600393	11600926	534	dmr128	rs7617620;rs111405662	rs7617620	0.2834	0.98778	0.0115	T	C		rs111405662;rs7617620;rs113781262;rs113574346;rs113198581	rs7617620	0.2834	0.98778	0.0115	T	C
3	12484788	12486842	2055	dmr129	rs60710264;rs1184332;rs4684104;rs146975611;rs6778400;rs1175381;rs1797877;rs13090265;rs1181795	rs1797877	6.883e-05	0.92923	0.0185	T	C		rs4684104;rs60710264;rs13090265;rs146975611;rs1181795;rs1797877;rs1175381;rs6778400;rs1184332;rs138017766;rs142946354;rs145925010;rs114857705;rs143678848;rs1185783;rs1152005;rs1175377	rs1797877	6.883e-05	0.92923	0.0185	T	C
3	13757643	13760289	2647	dmr130	rs79204004;rs4640541;rs4684996;chr3_13758472_I;rs28700232;rs4684997;rs28454765;rs4473535;rs78329783;rs4684995;chr3_13759138_D;rs4684151;rs28433053	rs78329783	0.06274	1.04718	0.0248	C	G		rs28700232;rs28454765;chr3_13758472_I;rs79204004;rs4684995;rs4684996;rs4640541;chr3_13759138_D;rs4473535;rs78329783;rs28433053;rs4684151;rs4684997;rs62234765;rs4076108;rs28581168;rs9831150;rs9855726;rs9840302;rs3856821;rs3856823;rs12330545;rs11714418;rs11714500;rs62234767;rs12631150;rs12636706;rs62234772;rs62234773;rs75553165;rs62234775;rs9653971;rs62234789;rs62234790;rs60991429;rs62234793;rs6223…	rs4684983	0.04786	1.05127	0.0253	T	C
3	14547878	14550774	2897	dmr131	rs113664570;rs9826072;rs9878341;rs75699622;rs2276756;rs117505954;rs2276755;rs147313396;rs73031864;rs6786611	rs113664570	0.008913	0.90774	0.037	T	C		rs113664570;rs2276756;rs2276755;rs6786611;rs147313396;rs9826072;rs75699622;rs73031864;rs117505954;rs9878341;rs13095733;rs13063518;rs4684227;rs11128703;rs4685170;rs4685172;rs4361268;rs4684228;rs4260411;rs872526;rs13098810;rs13078794;rs939289;rs4234526;rs66622582;rs4685173;rs4685174;rs2139504;rs2176782;rs13066486;rs34000057;rs4685175;rs2090700;rs4234524;rs74985553;rs75032172;rs78124875;rs117128521;…	rs4234524	0.001857	1.03386	0.0107	T	C
3	46723354	46724675	1322	dmr132	rs56069285;rs78835904;rs9847378;rs4683311;rs9847407;rs9847395;rs6795714;rs4683310	rs56069285	0.4878	1.00874	0.0125	A	G		rs6795714;rs4683310;rs4683311;rs56069285;rs78835904;rs9847378;rs9847395;rs9847407;rs6442018;rs76699143;rs34935085;rs78350137;rs79371877;rs114449879;rs75589899;rs79954429;rs192733532;rs77254897;rs56002857;rs35759696;rs78717371;rs76795083;rs76060990;rs77958568;rs73079565;rs77465136;rs76125513;rs115211866;rs114998297;rs116630764;rs3747520;rs79199647;rs13073467;rs13071203;rs11718902;rs9849060;rs98550…	rs55991232	0.313	1.01329	0.0131	A	G
3	49941250	49941426	177	dmr133	NA	NA	NA	NA	NA	NA	NA		NA	NA	NA	NA	NA	NA	NA
3	50203600	50206926	3327	dmr134	rs3774745;rs60429865;rs2624838;rs140081490;rs113953796;rs2624837	rs60429865	0.006787	1.05728	0.0206	A	G		rs140081490;rs3774745;rs113953796;rs60429865;rs2624838;rs2624837;rs143208781;rs140191313;rs115899015;rs181394846;rs150718057;rs114081069;rs41295964;rs77983325;rs78431498;rs78342753;rs80068458;rs144385139;rs139853420;rs79802124;rs116683617;rs149407215;rs114507891;rs148877314;rs77629332;rs145921824;rs115970881;rs140543125;rs11538155;rs149682985;rs139928512;rs150350500;rs116643069;rs115549790;rs1412…	rs62260817	0.0003288	1.08394	0.0224	A	G
3	50553573	50557076	3504	dmr135	rs17050991;rs12491812;chr3_50554110_I;rs13084476	rs17050991	0.2195	0.95858	0.0345	A	C		chr3_50554110_I;rs13084476;rs17050991;rs12491812;rs73082948;rs12493985;rs34267788;rs34434811;rs35864641;rs4533647;rs750510;rs750453;rs34756253;rs11719998;rs67425923;rs7652260;rs398703;rs12491425;rs628081;rs13091933;rs6784166;rs35714264;rs391620;rs13076850;rs399484;rs6787521;rs11130252;rs443030;rs35690191;rs129310;rs13083004;rs1034405;rs2269505;rs35655236;rs34399912;rs3804627;rs34584636;rs2232248;…	rs72938758	0.1364	0.95066	0.034	A	G
3	52035668	52038398	2731	dmr136	rs139537794	rs139537794	0.02171	0.91448	0.039	C	G		rs139537794;rs145610446	rs139537794	0.02171	0.91448	0.039	C	G
3	100401089	100401667	579	dmr137	rs1143779;rs192849861;rs1143780	rs192849861	0.1016	0.92284	0.049	A	G		rs1143780;rs192849861;rs1143779;rs1165535;rs2449249	rs192849861	0.1016	0.92284	0.049	A	G
3	120025611	120025720	110	dmr138	rs79276063;rs7649821	rs79276063	0.1306	1.03355	0.0218	A	G		rs7649821;rs79276063;rs77133734;rs57086352;rs74447656;rs141045107;rs72956869;rs76734190;rs74835786;rs78731095;rs138144839;rs76192474;rs78708096;rs77318594;rs76012769;rs73855212;rs73855215;rs55840648;rs188773446;rs73855218;rs74887558;rs78394863;rs115114733	rs72956869	0.06963	1.038	0.0206	A	C
3	126241174	126242785	1612	dmr139	rs6786437;rs1994643;rs78524490	rs6786437	0.2241	1.01643	0.0134	T	C		rs78524490;rs6786437;rs1994643;rs79473058;rs114227415;rs78862214;rs116057502;rs114912009;rs112746219;rs76056334;rs1388097;rs1388096;rs7613347;rs12496524;rs4592980;rs4465899;rs3845960;rs3856650;rs11717719;rs11718493;rs869464;rs10934779;rs729456;rs16837548;rs10804576;rs13324613;rs9813564	rs114912009	0.03715	0.87389	0.0647	T	C
3	126716276	126718487	2212	dmr140	rs146137394;rs28417304;rs9856611;rs115166077;rs114083622;rs149600296;rs115381867;rs181665231;rs76724636;rs73196533;rs9823760;rs7644947;rs77652463	rs77652463	0.07472	0.9499	0.0288	A	G		rs149600296;rs76724636;rs28417304;rs9856611;rs73196533;rs114083622;rs181665231;rs7644947;rs146137394;rs9823760;rs77652463;rs115166077;rs115381867;rs72982822;rs116850805;rs72982834;rs58206977;rs57863568;rs114404604;rs78411776;rs191749295;rs182743161;rs76761641;rs55654914;rs80126081;rs6439030;rs114403997;rs78014147;rs79072379;rs78149781;rs78641454;rs114355917;rs78792304;rs75736787;rs114317796;rs114…	rs1549847	0.03026	0.93923	0.0289	T	C
3	127018778	127023330	4553	dmr141	rs115219931;rs6785351;rs2358566;rs73208739;rs13082361;rs4510341;rs6439050;rs11918651;rs4974420;rs6769028;chr3_127020086_D;rs4311177;rs6789659;rs11920699;rs6785361;rs11710001;rs6439051;rs34947377;rs4552308;rs6439052;rs28442067;rs1962111;rs7429011;rs73208726;rs115358001;rs2358567;rs7627237;rs11922671;rs4437093	rs13082361	0.01749	1.03056	0.0127	A	G		rs6789659;rs73208726;rs2358567;rs34947377;rs4510341;rs4437093;rs4974420;rs11710001;chr3_127020086_D;rs13082361;rs11922671;rs11918651;rs115358001;rs2358566;rs7429011;rs1962111;rs28442067;rs4311177;rs6439050;rs6439051;rs7627237;rs6769028;rs11920699;rs73208739;rs6785351;rs6785361;rs6439052;rs4552308;rs115219931;rs4679149;rs4679150;rs7641863;rs9681626;rs13089129;rs9858669;rs9858829;rs7372612;rs982615…	rs13082361	0.01749	1.03056	0.0127	A	G
3	127057142	127059190	2049	dmr142	rs142022593;rs36022308;chr3_127057551_D;rs112115821;chr3_127058150_D;rs56285754;rs9838676;rs11921720;rs6765402	rs9838676	0.02307	0.90059	0.0461	A	G		rs56285754;rs9838676;chr3_127057551_D;chr3_127058150_D;rs112115821;rs6765402;rs36022308;rs11921720;rs142022593;rs35215224;rs13067156;rs13078922;rs71327792;rs13066890;rs79689652;rs12374193;rs12374012;rs35658956;rs34063256;rs34928400;rs73208726;rs34947377;rs11710001;rs28442067;rs73208739;rs75590190;rs13093200;rs58328354;rs34146285;rs79075430;rs34915602;rs35962269;rs2358561;rs2001928;rs66738915;rs73…	rs145029048	0.01784	1.1184	0.0472	T	C
3	128332856	128336484	3629	dmr143	rs145571563;rs73205183;rs2712429;rs114258020;rs35604103;rs13325747;rs148047190;rs35871360;rs115999003;rs2712384;rs75406674;rs146068858;rs9828893;rs61159406;rs2492286	rs2712429	0.3397	1.01725	0.0179	A	C		rs9828893;rs75406674;rs148047190;rs73205183;rs146068858;rs2712384;rs35604103;rs114258020;rs145571563;rs61159406;rs13325747;rs115999003;rs35871360;rs2712429;rs2492286;rs116026278;rs2335236;rs4443194;rs4857918;rs9841987;rs9842276;rs56141228;rs9852825;rs9289332;rs7613073;rs6806687;rs7650934;rs7641584;rs9813845;rs2253144;rs2253151;rs67445542;rs9841161;rs2712405;rs2712404;rs115754234;rs138605244;rs116…	rs6439142	0.1552	0.98344	0.0118	A	G
3	167097887	167098174	288	dmr144	rs57409059	rs57409059	0.5656	0.99352	0.0113	A	G		rs57409059;rs11710114;rs1554568;rs11714970;rs116807719;rs55748371;rs55645172;rs41350745;rs16847599;rs17472559;rs73169185;rs73169188;rs2900891;rs2419409;rs73169191	rs2419409	0.5257	0.99283	0.0113	T	C
3	192289225	192289312	88	dmr145	NA	NA	NA	NA	NA	NA	NA		NA	NA	NA	NA	NA	NA	NA
3	194015028	194015172	145	dmr146	NA	NA	NA	NA	NA	NA	NA		NA	NA	NA	NA	NA	NA	NA
3	196255855	196255908	54	dmr147	rs9854196;rs9839347	rs9854196	0.8152	0.9974	0.0111	C	G		rs9854196;rs9839347;rs9839388;rs73219660;rs2341334;rs9870613;rs6583317;rs11711594;rs12494856;rs12494859;rs12495687;rs12491127;rs57365032;rs62410583;rs66588136;rs113573216;rs9848622;rs9854347;rs9880563;rs9858251;rs6799694;rs6583318;rs9811428;rs6799697;rs11928820;rs11925763;rs9325439;rs9868492;rs9813420;rs11185544;rs2341399;rs73219653;rs73219654;rs11714694;rs3964310;rs2086891;rs2101285;rs9818507;rs…	rs11711952	0.6472	1.00521	0.0115	C	G
4	779016	779592	577	dmr148	rs116320846;chr4_779368_D;rs7340883;rs1052595;rs2242237	rs1052595	0.05842	0.97883	0.0113	A	C		rs7340883;rs1052595;chr4_779368_D;rs2242237;rs116320846;rs28639727;rs73221109;rs7672212;rs10008911;rs13110907;rs4690296;rs4690297;rs2279174;rs4690300;rs4690190;rs62294060;rs62294061;rs62294063;rs62294067;rs73058469;rs57297500;rs2242235;rs62294074;rs62294076;rs62294077;rs62294078;rs73058482;rs62294079;rs58212655;rs62294081;rs1811560;rs1026741;rs62294083;rs62294121;rs73058497;rs73058499;rs75014120;…	rs1052595	0.05842	0.97883	0.0113	A	C
4	821463	825642	4180	dmr149	rs7665967;rs11933159;rs4690317;rs6599384;chr4_823009_I;rs7657330;rs11734742;rs79590461;rs10471247;rs4690318;rs11734954;rs7656533;rs4690316;rs4690320;rs35728138;rs148071703;rs4690319;rs10471248;rs7665945;rs114066161;rs7378189;rs7378224;rs11737021;rs7376916;rs936551;rs11721731;rs77853873;rs73207767;rs9998888;rs11248047;rs79290357;rs59710573;rs148964088	rs9998888	0.02057	0.97541	0.0107	T	C		rs936551;rs11248047;rs11734742;rs148964088;rs79590461;rs6599384;rs77853873;chr4_823009_I;rs59710573;rs7378189;rs11737021;rs7378224;rs7376916;rs148071703;rs11734954;rs35728138;rs11721731;rs73207767;rs9998888;rs11933159;rs7656533;rs79290357;rs7665945;rs7665967;rs4690316;rs4690317;rs4690318;rs4690319;rs7657330;rs4690320;rs10471247;rs10471248;rs114066161;rs11724697;rs11725777;rs28416002;rs56852661;rs…	rs9998888	0.02057	0.97541	0.0107	T	C
4	961005	961517	513	dmr150	rs1377586;rs2305487;rs1377587	rs2305487	0.07163	0.95037	0.0283	T	C		rs1377587;rs1377586;rs2305487;rs4690326;rs3733345;rs3733346;rs13101828;rs11724804;rs13137144;rs4690229;rs4690220;rs11248061;rs3796621;rs4690221;rs3733349;rs4690196;rs80269477	rs2305487	0.07163	0.95037	0.0283	T	C
4	1006413	1007144	732	dmr151	rs11734750;rs76051363;rs13143527	rs11734750	0.5253	1.00914	0.0143	T	C		rs13143527;rs11734750;rs76051363;rs28469522;rs77476504;rs77511517;rs79329953;rs78238785;rs12506595;rs75307101;rs116922509;rs872894;rs4974570;rs3775104;rs80081732;rs184678146;rs34587452;rs66515989;rs62296060;rs62296061;rs3796624;rs34627176;rs79574529;rs56396408;rs74569579;rs55639339;rs4647934;rs73070422;rs4647940;rs56079856;rs3755955;rs3733342;rs3733341;rs6815946;rs6829789;rs6848974;rs6830825;rs68…	rs34627176	0.4861	1.00995	0.0143	A	G
4	1202989	1204226	1238	dmr152	rs55635313;rs1250105;chr4_1203214_I;rs7666565;rs1732127;rs900024	rs1250105	0.001492	0.96609	0.0109	T	C		rs55635313;rs1732127;chr4_1203214_I;rs1250105;rs900024;rs7666565;rs62293620;rs11247979;rs1265923;rs1732117;rs1680058;rs1680057;rs4993865;rs2306475;rs1250092;rs1250091;rs1250089;rs1680056;rs35376712;rs1250118;rs1250108;rs6821834;rs1250101;rs1250106;rs6840180;rs3822018;rs11733130;rs75675915	rs1250091	0.0003711	1.0405	0.0112	T	C
4	1748637	1750155	1519	dmr153	rs11731421;rs7665127;rs73079609;rs28431126;rs62285134;rs73200901	rs7665127	0.1765	0.98452	0.0115	T	C		rs28431126;rs62285134;rs11731421;rs73200901;rs73079609;rs7665127;rs28528964;rs62285061;rs2854915;rs1794002;rs1793997;rs2854908;rs2592828;rs798759;rs28499138;rs10022431;rs2077363;rs2249143;rs7654245;rs2403293;rs55670131;rs9990541;rs4865465;rs4865466;rs28420470;rs4597899;rs1867923;rs73202803;rs62285136;rs2403274;rs79081688;rs2403273;rs143345246;rs62285060;rs149157474;rs62285062;rs62285063;rs5568828…	rs62285061	0.134	0.98373	0.0109	A	G
4	1778636	1779975	1340	dmr154	rs10017927	rs10017927	0.7337	1.00441	0.013	C	G		rs10017927;rs10032922;rs56089535;rs55687566;rs55679076;rs28522345;rs11933368;rs11947145;rs1867926	rs1867926	0.573	0.99283	0.0128	A	G
4	1787600	1789616	2017	dmr155	rs56368812;rs4865436	rs4865436	0.337	1.01369	0.0142	C	G		rs4865436;rs56368812;rs58548030;rs56112783;rs68036491	rs4865436	0.337	1.01369	0.0142	C	G
4	3490006	3492535	2530	dmr156	rs12510300;rs191981243;rs2699418;rs73195133;rs60524097;rs191990108;chr4_3491906_D;rs2248687;rs743717;rs7666337;rs731450;chr4_3491838_I;rs17806799;rs116733259;rs2857984;chr4_3492359_D;chr4_3492351_D;chr4_3492353_I;chr4_3492408_D;chr4_3492357_I;rs1881799;rs113741514;rs62272674;rs60122906;chr4_3492355_I;rs28653153;rs12507200;rs79661487;rs143074317;rs762865;rs79890305;rs116664635;rs59932476	rs143074317	0.05491	1.07778	0.039	T	C		rs2857984;rs73195133;rs731450;rs17806799;rs116664635;rs2248687;rs1881799;rs7666337;rs12507200;rs762865;rs12510300;rs28653153;rs743717;rs191981243;rs59932476;rs143074317;rs2699418;rs79661487;chr4_3491838_I;rs113741514;rs191990108;chr4_3491906_D;rs62272674;rs79890305;rs116733259;rs60524097;chr4_3492351_D;chr4_3492353_I;chr4_3492355_I;chr4_3492357_I;chr4_3492359_D;rs60122906;chr4_3492408_D;rs6227267…	rs143074317	0.05491	1.07778	0.039	T	C
4	3615818	3617225	1408	dmr157	NA	NA	NA	NA	NA	NA	NA		rs28470859	rs28470859	0.9423	0.99442	0.0776	T	C
4	3678780	3679115	336	dmr158	NA	NA	NA	NA	NA	NA	NA		NA	NA	NA	NA	NA	NA	NA
4	5754804	5755738	935	dmr159	rs116816567;rs752061;rs114844852;rs7660793;rs2302075;rs11731603	rs7660793	0.05783	0.98	0.0106	C	G		rs116816567;rs114844852;rs11731603;rs752061;rs7660793;rs2302075;rs12331393;rs2101045;rs10020512;rs28600172;rs10033896;rs10011837;rs10025922;rs2035305;rs11729324;rs28571235;rs28483498;rs12233721;rs11727383;rs10017373;rs10009675;rs6828948;rs56414097;rs150419442;rs4688960;rs33929747;rs17746378;rs899694;rs899692;rs3774866;rs4688962;rs4688961;rs2035304;rs1979428;rs16837649;rs3774870;rs883994;rs883995;…	rs7660793	0.05783	0.98	0.0106	C	G
4	6540449	6540610	162	dmr160	NA	NA	NA	NA	NA	NA	NA		NA	NA	NA	NA	NA	NA	NA
4	7193783	7194131	349	dmr161	rs73796482;rs78855287;rs6856428	rs6856428	0.8126	1.00321	0.0134	C	G		rs73796482;rs6856428;rs78855287;rs4689627;rs4689628;rs4689629;rs57571700;rs11942760;rs11942845;rs2050	rs2050	0.5485	1.00904	0.015	A	G
4	7373291	7374561	1271	dmr162	rs80094136;rs2878611;rs10029954;rs2878610;rs4044945;rs4689108;rs4044946;rs3864207;rs3965270;rs79755463;rs4044947;rs4479707;rs28451313;rs4689109;rs3864206	rs80094136	0.05749	0.88781	0.0627	C	G		rs28451313;rs80094136;rs2878611;rs2878610;rs3864206;rs3864207;rs4044947;rs79755463;rs4689108;rs4044946;rs3965270;rs4689109;rs4479707;rs4044945;rs10029954;rs10030378;rs12511814;rs12511870;rs12503989;rs2336101;rs4493532;rs3864208;rs3864209;rs3864210;rs3864211;rs12506113;rs12506114;rs12502663;rs12503542;rs12503600;rs3864212;rs6847211;rs6817324;rs6842190;rs5026892;rs4502682;rs4524381;rs4524382;rs4434…	rs80094136	0.05749	0.88781	0.0627	C	G
4	8183574	8185183	1610	dmr163	rs77971472;rs55909383;rs56040299;rs56208304	rs56208304	0.1419	1.01694	0.0114	T	C		rs56040299;rs56208304;rs55909383;rs77971472;rs56001901;rs1281110;rs11933526;rs28570403;rs74661564	rs1281110	0.1315	1.01684	0.0111	T	G
4	8345426	8346048	623	dmr164	NA	NA	NA	NA	NA	NA	NA		NA	NA	NA	NA	NA	NA	NA
4	8785457	8787713	2257	dmr165	NA	NA	NA	NA	NA	NA	NA		NA	NA	NA	NA	NA	NA	NA
4	8912355	8913306	952	dmr166	NA	NA	NA	NA	NA	NA	NA		NA	NA	NA	NA	NA	NA	NA
4	13544164	13544990	827	dmr167	NA	NA	NA	NA	NA	NA	NA		NA	NA	NA	NA	NA	NA	NA
4	14864563	14864702	140	dmr168	rs6849344	rs6849344	0.04877	1.05411	0.0268	T	C		rs6849344;rs149235211;rs11943865;rs11931357;rs60366696;rs147547266;rs114008651;rs138065464;rs16891110	rs114008651	0.01872	1.06897	0.0284	A	T
4	141013584	141015585	2002	dmr169	rs72714221;rs148541220;rs6832356	rs6832356	0.003265	1.04196	0.014	A	G		rs148541220;rs6832356;rs72714221;rs56255831;rs35492612	rs35492612	0.00207	1.04446	0.0141	T	G
4	142557244	142557535	292	dmr170	rs41257915;rs3806798	rs3806798	0.1336	1.02634	0.0174	A	T		rs3806798;rs41257915;rs184568714;rs150794801;rs72712403;rs72712409;rs72728281;rs72730020	rs3806798	0.1336	1.02634	0.0174	A	T
4	184018473	184019196	724	dmr171	rs114170858	rs114170858	0.8851	1.00541	0.0376	T	G		rs114170858	rs114170858	0.8851	1.00541	0.0376	T	G
4	189080823	189081233	411	dmr172	rs71607982;rs78950621;rs7376826;rs11937816;rs74993132;rs75902589;rs11946993	rs11946993	0.5318	0.97697	0.0372	C	G		rs11937816;rs11946993;rs78950621;rs75902589;rs71607982;rs74993132;rs7376826;rs57113232;rs11722819;rs72726910;rs56361745;rs4508969;rs73877571;rs55722824;rs73877573;rs56797670;rs111668235;rs57536524;rs6811797;rs78547840;rs77776924;rs78116553;rs78269367;rs76909085;rs116672917;rs114971341;rs115896503;rs145316041;rs183605979;rs116089122;rs73021278;rs116772835;rs7678816;rs6841765;rs6849162;rs113124896;…	rs73021299	0.3879	0.96918	0.0363	A	G
5	1004047	1004137	91	dmr173	NA	NA	NA	NA	NA	NA	NA		NA	NA	NA	NA	NA	NA	NA
5	1219351	1220608	1258	dmr174	rs4975628;rs11746437;rs72709431;rs6869718;rs11746371;rs80151745;rs4975627	rs80151745	0.5505	1.0145	0.0241	C	G		rs80151745;rs11746371;rs6869718;rs72709431;rs11746437;rs4975628;rs4975627;rs116576729;rs4975542;rs115055421;rs114785789;rs72544115;rs114365822;rs144606809;rs115302277;rs4392671;rs78104696;rs140617923;rs139911309;rs74972490;rs76247443;rs113861454;rs116800353;rs4487533;rs77776598;rs78844046;rs34156553;rs4075202;rs4583925;rs4507531;rs6875445;rs79323805;rs4975539;rs75815531;rs76207842;rs183349305;rs7…	rs116800353	0.2491	1.02685	0.023	T	C
5	1865672	1866234	563	dmr175	rs62335765;rs1689710;rs4975748	rs4975748	0.2931	0.98797	0.0115	A	G		rs62335765;rs1689710;rs4975748;rs62335766;rs62335767;rs62335768;rs62335769;rs62335773;rs62335775;rs62335776;rs150070248;rs62335777;rs62335778;rs62335779;rs62335780;rs58238752;rs62335764;rs4975749;rs1689712;rs6887855;rs1684958;rs2450479;rs2353580;rs263202;rs6874717;rs903079;rs263203;rs1684969;rs1684966;rs1389313;rs6886669;rs6884044;rs59806149;rs4975742;rs931509;rs2353583;rs1531994;rs4975704;rs4975…	rs4975748	0.2931	0.98797	0.0115	A	G
5	2103163	2103765	603	dmr176	rs10044847;rs4975818;rs72710627;rs4975819	rs4975818	0.2799	0.98699	0.0122	T	C		rs10044847;rs4975819;rs72710627;rs4975818;rs72710628;rs72710629;rs72710620;rs4527649;rs11741353;rs4527648;rs4448045;rs4432938;rs4425547;rs4129462;rs4975816;rs10076596;rs6879627	rs4975818	0.2799	0.98699	0.0122	T	C
5	2279093	2282318	3226	dmr177	rs77798324;rs112573392;rs2405570;rs1870335;rs7703918;rs4866565;rs72712988;chr5_2279327_D;rs67374213;rs923048;rs571636;rs564506;rs77024751;rs567309;rs547706;rs575414;rs115390231;rs547551;chr5_2279462_D;chr5_2280943_I;rs563704;rs75066988;rs576264;rs78646698;rs523842;rs74445571;rs1870336;rs115584606;rs2609085;chr5_2280944_I;rs74646909;rs114578946;rs78058476;rs6555078	rs115390231	0.004916	1.03925	0.0137	A	G		rs78646698;rs576264;rs575414;chr5_2279327_D;rs2609085;chr5_2279462_D;rs6555078;rs571636;rs2405570;rs1870335;rs923048;rs547551;rs1870336;rs547706;rs4866565;rs74646909;rs67374213;rs115584606;chr5_2280943_I;chr5_2280944_I;rs77798324;rs75066988;rs115390231;rs114578946;rs74445571;rs112573392;rs523842;rs567309;rs77024751;rs564506;rs78058476;rs563704;rs7703918;rs72712988;rs60812412;rs57483044;rs2279327;…	rs115390231	0.004916	1.03925	0.0137	A	G
5	2740085	2740845	761	dmr178	rs11744719;rs34246627;chr5_2740295_D;rs2962564;rs2405019;rs114769794;rs10040787;rs139524544	rs114769794	0.08895	1.07983	0.0451	T	C		rs2962564;rs139524544;rs34246627;chr5_2740295_D;rs10040787;rs2405019;rs11744719;rs114769794	rs114769794	0.08895	1.07983	0.0451	T	C
5	2995470	2997071	1602	dmr179	rs77657345;rs116426586;rs111478397;rs16870768;rs62333158	rs77657345	0.03098	1.08058	0.0359	T	G		rs77657345;rs16870768;rs116426586;rs62333158;rs111478397;rs56998381;rs79616809;rs77844397;rs7706911;rs74860540;rs77243691;rs74643933;rs56981040;rs75455972;rs76404734;rs78588651;rs115171263	rs7706911	0.01557	1.09046	0.0358	A	G
5	3101053	3103411	2359	dmr180	rs317001;rs72729380;rs317000;rs316999;rs160991;rs62333228;rs317002;rs62333229;chr5_3102523_D;rs72729382;rs72729377	rs160991	0.05223	1.02214	0.0113	A	C		rs62333228;rs317002;rs72729377;rs317001;rs72729380;rs160991;chr5_3102523_D;rs62333229;rs317000;rs72729382;rs316999;rs62333226	rs160991	0.05223	1.02214	0.0113	A	C
5	3200269	3201599	1331	dmr181	rs56071874;rs875851;rs875854;rs2404272;rs1107481;rs401195;rs6890339;rs875852;rs875853;rs6876379;rs35625909;rs55913333	rs1107481	0.3229	1.01157	0.0116	A	C		rs6876379;rs6890339;rs875854;rs2404272;rs875851;rs875852;rs875853;rs401195;rs35625909;rs56071874;rs55913333;rs1107481;rs16871418;rs7709394;rs10475196;rs72733165;rs72733167;rs2439652;rs828407;rs35300399;rs17631760;rs72733185;rs144597223;rs56328464;rs72733162;rs72733163;rs72733164;rs72733166;rs12374504;rs13171621	rs13171621	0.1521	0.98295	0.012	A	G
5	10649208	10649944	737	dmr182	rs113222960	rs113222960	0.06249	1.02214	0.0117	A	G		rs113222960;rs56969869;rs13354827;rs13354828;rs6869047;rs6875096;rs6894464;rs6894331;rs6898416;rs56010606;rs17829345;rs3822410;rs3733758;rs3733760;rs3733761;rs3733762;rs2279328;rs2279327;rs2279326;rs2279325;rs2279324;rs7735731;rs35919257;rs10474665;rs55774829;rs10063865;rs1109383;rs1109384;rs1107818;rs10044241;rs10474666;rs7712435;rs10452494;rs12523289;rs12523335;rs12523340;rs111384023;rs11954194…	rs17829345	0.02454	1.02727	0.012	A	C
5	28926838	28927886	1049	dmr183	rs573961;rs94376;rs451888;rs434405;rs115572812;rs654983;rs411622;rs655444;rs77859554;rs453464;rs6450663;rs116916837;rs646799	rs116916837	0.1859	1.04634	0.0342	A	C		rs116916837;rs434405;rs411622;rs77859554;rs646799;rs655444;rs654983;rs573961;rs115572812;rs6450663;rs453464;rs451888;rs94376;rs314783;rs434933;rs457555;rs312655;rs78185288;rs16898322;rs116270106;rs60041854;rs77895219;rs79810816;rs79789846;rs145662433;rs80122048;rs12516657;rs16898326;rs16898344;rs141752363;rs149348894;rs7448100;rs139045180;rs4867163;rs1490860;rs16898520;rs4115402;rs12517569;rs7451…	rs12517569	0.1208	0.94743	0.0348	A	G
5	31855545	31855656	112	dmr184	rs7711418	rs7711418	0.09794	0.98079	0.0117	C	G		rs7711418;rs4867390	rs4867390	0.0902	2017-02-01	0.0117	T	C
5	37952431	37952740	310	dmr185	NA	NA	NA	NA	NA	NA	NA		NA	NA	NA	NA	NA	NA	NA
5	42890765	42894448	3684	dmr186	rs71627561;rs72759059;chr5_42891636_D;rs309928;rs72759062;rs16874465;rs72759061;rs72759060;rs34917335;rs7721545	chr5_42891636_D	0.2652	1.03107	0.0275	D	I4		chr5_42891636_D;rs71627561;rs309928;rs16874465;rs72759059;rs72759060;rs7721545;rs72759061;rs34917335;rs72759062;rs10070118;rs10070249;rs10072083;rs6863953;rs7710105;rs34981544;rs10038990;rs10061198;rs6451649;rs6451650;rs6451651;rs6881608;rs34829612;rs10036147;rs4482913;rs10045847;rs10045863;rs28705009;rs6895458;rs6895751;rs6896899;rs6451653;rs6451654;rs6867854;rs35904649;rs13187223;rs1105983;rs92…	rs2548368	0.1629	0.96889	0.0226	T	C
5	60922127	60922515	389	dmr187	rs6449539;rs6883945	rs6883945	0.4291	0.99094	0.0115	T	C		rs6883945;rs6449539;rs17426483;rs4413488;rs6871345;rs142851190;rs62365015;rs62365016;rs113176167;rs7727255;rs1910026;rs57300882;rs62365020;rs1354138;rs10073941;rs17348492;rs10053221;rs56300029;rs11951145;rs11951156	rs1354138	0.2106	1.01532	0.0122	T	G
5	122434138	122434517	380	dmr188	rs6864547	rs6864547	0.9079	0.9987	0.0115	T	C		rs6864547	rs6864547	0.9079	0.9987	0.0115	T	C
5	139089371	139089834	464	dmr189	NA	NA	NA	NA	NA	NA	NA		NA	NA	NA	NA	NA	NA	NA
5	141138348	141138534	187	dmr190	rs11738818;rs116490745	rs11738818	0.7994	0.99671	0.0129	C	G		rs116490745;rs11738818	rs11738818	0.7994	0.99671	0.0129	C	G
5	149522087	149524460	2374	dmr191	rs3776077;rs10066011;rs3776078;chr5_149522250_D;rs13171150;rs112033423;rs181479538;rs7720799;rs116542609;rs10063714	rs3776078	0.1555	0.98442	0.0111	C	G		chr5_149522250_D;rs10063714;rs116542609;rs13171150;rs181479538;rs10066011;rs7720799;rs112033423;rs3776077;rs3776078;rs17110948;rs79913727;rs115496129;rs79609266;rs17110951;rs6885033;rs10062000;rs3756314;rs67985734;rs10476930;rs10476931;rs12656383;rs10068944;rs72832182;rs3776076;rs67069374;rs55915827;rs17708682;rs58746386;rs56757464;rs61124272;rs4324662;rs12520734;rs6579775;rs11167496;rs11167497;r…	rs3776079	0.05645	1.02122	0.011	A	G
5	149978525	149980743	2219	dmr192	rs80014321;rs6860657;rs138783257;rs11960146;rs113431722;rs6881983;rs35061439;rs11960108	rs35061439	0.2375	0.98708	0.011	T	C		rs11960146;rs11960108;rs138783257;rs6881983;rs6860657;rs80014321;rs35061439;rs113431722;rs76320315;rs2112281;rs74719472;rs77419693;rs74851356;rs75596027;rs78736446;rs79011012;rs76297332;rs79884527;rs146466263;rs754193;rs6579795;rs4571460;rs4958694;rs9324646;rs7722566;rs7726819;rs7727478;rs12188485;rs10463300;rs10463301;rs10463302;rs11739838;rs34943507;rs10063912;rs6868610;rs12186703;rs11167509;rs…	rs12188485	0.01765	1.02696	0.0112	T	C
5	171020355	171026634	6280	dmr193	rs29632;chr5_171025391_I;rs55647253;rs29638;rs29634;rs111334315;rs29631;rs29633;rs11740516;rs183022828;rs29636;rs29630;rs116292063;chr5_171026256_I;rs6898981;rs154366;rs10475983;chr5_171026254_I;rs151167301;rs29635;rs141942988;rs171784;rs153407;rs11741442;rs11134709;rs78914927;rs154367;rs29637	rs116292063	0.08954	1.10396	0.0582	T	C		rs154366;rs154367;rs151167301;rs116292063;rs153407;rs183022828;rs10475983;rs11741442;rs29638;rs29637;rs78914927;rs29636;rs29635;rs11134709;rs111334315;chr5_171025391_I;rs11740516;rs141942988;rs29634;rs29633;rs55647253;rs6898981;chr5_171026254_I;chr5_171026256_I;rs29632;rs29631;rs171784;rs29630;rs10866652;rs1000081;rs1529701;rs1529700;rs1991802;rs6555966;rs6860202;rs11134705;rs1560675;rs987210;rs6…	rs116292063	0.08954	1.10396	0.0582	T	C
5	172175551	172175704	154	dmr194	NA	NA	NA	NA	NA	NA	NA		NA	NA	NA	NA	NA	NA	NA
5	174158681	174158958	278	dmr195	NA	NA	NA	NA	NA	NA	NA		NA	NA	NA	NA	NA	NA	NA
5	176292537	176294844	2308	dmr196	rs62402769;rs7380999;rs139330841	rs139330841	0.3957	0.96319	0.0442	C	G		rs139330841;rs7380999;rs62402769;rs150219286;rs141653594;rs146173758;rs184898289;rs149244486;rs113118584;rs2884479;rs186167736;rs143633804;rs142092507;rs143609587;rs144326083;rs73804254;rs55937571;rs2304517;rs57436395;rs60031992;rs1533011;rs999670;rs1000145;rs1000144;rs1000143;rs10056203;rs10071529;rs10866703;rs12055367;rs74463943	rs146173758	0.1593	1.06631	0.0456	T	C
6	1621037	1624244	3208	dmr197	rs79355501;rs12209106;rs9501745;rs9502981;rs56399664;rs77650543;rs9405497;rs7749810;rs9501746;rs62390617;rs12526605	rs12526605	0.01788	1.04865	0.0201	T	C		rs12209106;rs9405497;rs56399664;rs12526605;rs7749810;rs77650543;rs9502981;rs9501745;rs79355501;rs62390617;rs9501746;rs114465918;rs11759759	rs12526605	0.01788	1.04865	0.0201	T	C
6	3053787	3054918	1132	dmr198	rs7739320;rs9501913;rs140856633	rs9501913	0.6282	0.99312	0.0142	C	G		rs7739320;rs9501913;rs140856633;rs11242820;rs28375966;rs12200314;rs12216003;rs12203636;rs12196777;rs12665605;rs12663589;rs10458070;rs12195990;rs7761969;rs7760414;rs6931720;rs4959764;rs7775816;rs6596943	rs10458070	0.2661	1.01288	0.0115	T	C
6	3228564	3228762	199	dmr199	NA	NA	NA	NA	NA	NA	NA		NA	NA	NA	NA	NA	NA	NA
6	3726652	3726969	318	dmr200	NA	NA	NA	NA	NA	NA	NA		NA	NA	NA	NA	NA	NA	NA
6	17200811	17200951	141	dmr201	NA	NA	NA	NA	NA	NA	NA		NA	NA	NA	NA	NA	NA	NA
6	21479608	21479773	166	dmr202	NA	NA	NA	NA	NA	NA	NA		NA	NA	NA	NA	NA	NA	NA
6	50810712	50811833	1122	dmr206	rs2857513;rs2982621;rs2857514	rs2857513	0.0005861	0.94516	0.0164	A	T		rs2857513;rs2982621;rs2857514;rs55653665;rs61236902;rs13195969;rs66462826;rs67092917;rs68118663;rs56240592;rs60100577;rs9463650;rs9473921;rs9296644;rs35546156;rs9296645;rs9473922;rs58105163;rs9473923;rs36093098;rs9473925;rs9473928;rs9463655;rs4294001;rs7738924;rs9473931;rs7746581;rs7753025;rs71570523;rs34793301;rs7745565;rs6908879;rs9473938;rs9473939;rs9473946;rs67538952;rs9463663;rs9463664;rs222…	rs67092917	0.0002801	1.06099	0.0163	T	G
6	53530503	53530670	168	dmr207	rs77374381	rs77374381	0.4544	1.01471	0.0196	A	G		rs77374381;rs181638930;rs111278368;rs77600440;rs79314461;rs113506744;rs76087484;rs79917659;rs80289804;rs79523247;rs115377287;rs145627051;rs114360052;rs113356391;rs116778477;rs77769015;rs74912213;rs78711207;rs78584141;rs77334792;rs111821428;rs116170242;rs115060788;rs7771165;rs78448090;rs113522600;rs80177468;rs112965287;rs75116194;rs79903424;rs76625878;rs112394552;rs113505085;rs112621729;rs14748825…	rs111278368	0.2324	1.02439	0.0202	T	C
6	88757528	88757741	214	dmr208	NA	NA	NA	NA	NA	NA	NA		NA	NA	NA	NA	NA	NA	NA
6	95220975	95221214	240	dmr209	rs185276721;rs116919577;rs78067100;rs150202821	rs185276721	0.111	0.90819	0.0604	A	C		rs116919577;rs78067100;rs150202821;rs185276721;rs117243488;rs117600168;rs74667748;rs74410623;rs117770872;rs79968284;rs117621629;rs76396389;rs77257921;rs118158603;rs78449736;rs16873343;rs78242615;rs1535230;rs117129148;rs117457003;rs80242874;rs77909633;rs79820773;rs78541758;rs117216870;rs118148754;rs74946389;rs75422465;rs184932648;rs148656579;rs118120184;rs117083116;rs117433920;rs190946770;rs141639…	rs185276721	0.111	0.90819	0.0604	A	C
6	129251213	129251341	129	dmr210	NA	NA	NA	NA	NA	NA	NA		NA	NA	NA	NA	NA	NA	NA
6	130337515	130339656	2142	dmr211	rs181848196;rs181455348;chr6_130338721_I;chr6_130338769_I	chr6_130338721_I	0.2656	0.98689	0.0118	I5	D		rs181455348;chr6_130338721_I;chr6_130338769_I;rs181848196;rs6569644;rs57204164;rs143126170;rs75106300;rs56213946;rs35272645;rs36025322	chr6_130338721_I	0.2656	0.98689	0.0118	I5	D
6	134158432	134159373	942	dmr212	rs1535615;rs1208285;rs4895389	rs4895389	0.3765	0.98985	0.0115	T	C		rs1208285;rs4895389;rs1535615;rs1208281;rs1208280;rs9389106;rs1969783;rs1966248;rs9285476;rs1535616;rs7752775;rs12202017;rs34523729;rs2105092;rs1832181;rs2209042;rs10457618;rs12207772;rs13218281;rs17062991;rs12192720;rs7769943;rs7769954;rs12524865;rs1967917;rs4895388;rs12193973;rs6906375;rs2876224;rs11154750;rs1208282;rs1208279;rs4610586;rs9321419;rs1208273;rs4518518;rs7748433;rs1613895;rs1001331…	rs6906375	0.2337	1.01379	0.0115	C	G
6	139003913	139004085	173	dmr213	rs4896383	rs4896383	0.3169	0.98916	0.0109	T	C		rs4896383;rs4896380;rs4896381;rs4604288;rs4343933;rs6570261;rs4896382;rs4076533;rs4076534	rs4896380	0.2917	0.98866	0.0108	A	G
6	144328406	144329309	904	dmr214	rs2281476;rs73006277;rs148450783;rs67300369	rs73006277	0.3372	0.97161	0.03	T	C		rs73006277;rs148450783;rs2281476;rs67300369;rs28364590;rs143146853;rs76311854;rs56360488;rs55769736;rs6937531;rs6937128;rs12528481;rs9766199;rs73006291;rs12524155;rs11155339	rs73006277	0.3372	0.97161	0.03	T	C
6	161187989	161188183	195	dmr215	rs13204381;rs1247553	rs1247553	0.03521	0.97746	0.0108	A	G		rs13204381;rs1247553;rs77619451;rs78287513;rs4708883;rs148168085;rs73012302;rs1247555;rs1247556;rs1247557;rs1247558;rs1740446;rs1652502;rs1621801;rs1740443;rs1620921;rs1740442;rs1614840;rs1652482;rs1247570;rs1652455;rs1740432;rs62436729;rs1615527;rs812482;rs783153;rs783154;rs1782618;rs1740448;rs783156;rs2565721;rs783145;rs783182;rs783180;rs783178;rs783177;rs783174;rs783173;rs783171;rs11060;rs6690…	rs1084654	0.01179	1.02829	0.0111	A	G
6	163667056	163670794	3739	dmr216	rs10945885;rs12193743;rs142622273;rs4708983;rs73028035;rs13214525;rs13196593;rs12202006	rs10945885	0.07223	1.03066	0.0168	C	G		rs13214525;rs142622273;rs12202006;rs4708983;rs13196593;rs10945885;rs73028035;rs12193743;rs62430003;rs11964855;rs62427961;rs35670910;rs73028008;rs73028009;rs12526502;rs4708982;rs11964522	rs10945885	0.07223	1.03066	0.0168	C	G
6	166901692	166902229	538	dmr217	rs9366021;rs9366022;rs3765235	rs9366021	0.08019	1.09341	0.051	T	C		rs9366021;rs9366022;rs3765235;rs75127424;rs77217338;rs9348142;rs9356489;rs9348140;rs56942891;rs2072833;rs2072832;rs2072830;rs2281045;rs3817786;rs3817783;rs3817781;rs3817780;rs3817778;rs4710056;rs2235277;rs9347130;rs35665106;rs3799671	rs9348142	0.03182	1.10805	0.0478	T	C
6	168771044	168771288	245	dmr218	rs74709393	rs74709393	0.3966	0.98857	0.0136	T	C		rs74709393;rs73038315;rs73034348;rs189578402;rs7770790;rs7748140;rs7738202;rs4429921;rs3923070;rs35825468;rs9689750;rs9689656;rs9689170;rs9689512;rs58223774;rs59888904;rs61177209;rs60805763;rs61200646;rs61071618;rs73034374;rs59609043;rs73034376;rs7741902;rs67697211;rs7761257;rs7761259;rs115264623;rs73034385;rs60186894;rs56819408;rs4708720;rs66510759;rs73034397;rs143846019;rs73036338;rs73036339;rs…	rs59888904	0.2851	0.98541	0.0137	A	G
6	168775644	168777869	2226	dmr219	rs3892414;rs3892413;rs77238272;rs3734429;rs117919360;rs4708732;rs76519788;rs3897191	rs4708732	0.1408	0.95695	0.0299	T	C		rs3892414;rs3892413;rs76519788;rs3734429;rs117919360;rs77238272;rs4708732;rs3897191;rs73791461;rs73791462;rs4594924;rs73265023;rs73265024;rs112193688;rs112916230;rs73265028;rs56401122;rs58369202;rs73265034;rs73265037;rs73265039;rs73791473;rs73791475;rs76649091;rs59010361;rs9456079;rs79678975;rs28622953;rs57049452;rs74509118;rs9456081;rs6901609;rs113684105;rs7755477;rs60622433;rs58017841;rs3605899…	rs12525222	0.1157	0.95399	0.03	A	G
6	169557595	169558545	951	dmr220	rs73234350;rs116146467;rs12210313;rs10485333;rs73790638;chr6_169558265_D;rs71574957	rs12210313	0.1455	1.02388	0.0162	A	G		rs116146467;rs12210313;chr6_169558265_D;rs71574957;rs10485333;rs73234350;rs73790638;rs1556453;rs1123731;rs2181284;rs1556454	rs12210313	0.1455	1.02388	0.0162	A	G
6	170492548	170492677	130	dmr221	rs140312945;rs7453655	rs140312945	0.5115	0.98847	0.0177	T	C		rs140312945;rs7453655;rs80199006;rs78085522;rs77145224;rs78118417;rs6922591;rs112868921;rs28380323;rs12206875;rs7776316;rs74437264;rs12190999;rs76270118;rs74929267;rs74679836;rs60624277;rs59440901;rs2935089;rs73240907;rs12198684;rs74937052;rs74539830;rs111676670;rs79687225;rs75996356;rs74796635;rs74695480;rs78399975	rs140312945	0.5115	0.98847	0.0177	T	C
6	170557700	170558440	741	dmr222	rs118078990;rs116934127;rs111727926;rs2983216;rs3012428	rs116934127	0.001683	0.88153	0.0402	T	C		rs2983216;rs3012428;rs111727926;rs118078990;rs116934127;rs2983218;rs2983213;rs2983217;rs752576;rs2983215;rs75370739;rs4710775;rs59606525;rs2103900;rs4710777;rs56959248;rs150834822;rs117189379;rs116965118;rs142725506;rs112066611	rs116934127	0.001683	0.88153	0.0402	T	C
7	370688	372117	1430	dmr223	NA	NA	NA	NA	NA	NA	NA		NA	NA	NA	NA	NA	NA	NA
7	373446	373649	204	dmr224	NA	NA	NA	NA	NA	NA	NA		NA	NA	NA	NA	NA	NA	NA
7	380711	381026	316	dmr225	NA	NA	NA	NA	NA	NA	NA		NA	NA	NA	NA	NA	NA	NA
7	471240	473417	2178	dmr226	NA	NA	NA	NA	NA	NA	NA		NA	NA	NA	NA	NA	NA	NA
7	553271	554441	1171	dmr227	NA	NA	NA	NA	NA	NA	NA		NA	NA	NA	NA	NA	NA	NA
7	610329	610878	550	dmr228	NA	NA	NA	NA	NA	NA	NA		NA	NA	NA	NA	NA	NA	NA
7	735272	737139	1868	dmr229	rs73047924;rs73047922;rs116881138;rs76569734;rs73047925	rs116881138	0.07316	1.06727	0.0363	T	C		rs76569734;rs73047922;rs73047924;rs116881138;rs73047925;rs118010370;rs73047938;rs7457029;rs73047943;rs148558857;rs73047952	rs118010370	0.03395	0.9631	0.0177	A	G
7	997347	998759	1413	dmr230	rs73256048;rs117774948;rs6966449;rs79397626;rs75180717	rs117774948	0.07205	0.93763	0.0358	T	C		rs75180717;rs6966449;rs79397626;rs73256048;rs117774948;rs75494621;rs78306433;rs73256056;rs61184965;rs74703348;rs78534929;rs75273590;rs117685914;rs75507785;rs77672213;rs3735676;rs2293521;rs79610293;rs2272379;rs77992257;rs74601708;rs116866802;rs118181977;rs118071601	rs117774948	0.07205	0.93763	0.0358	T	C
7	1141174	1141409	236	dmr231	rs12702080	rs12702080	0.8087	1.0026	0.0106	T	C		rs12702080;rs4236375;rs12702118;rs12702128;rs9655467;rs9655470;rs56241478;rs7781991;rs7803229;rs4720468;rs7799917	rs12702118	0.6752	1.00441	0.0106	T	C
7	1162267	1162860	594	dmr232	rs7786096;rs7807637;rs62431984	rs7786096	0.3393	1.01339	0.0139	T	C		rs62431984;rs7807637;rs7786096;rs62431986;rs62431990;rs62433130;rs145376324;rs117616700;rs62433136;rs62430970;rs62430972;rs62430975;rs6972855;rs62430980;rs7455710;rs73253739;rs58051069;rs34497267;rs4266553;rs10951737;rs62431034;rs62431039;rs59269849;rs62431981;rs62431982;rs62431983;rs13245507;rs13222294;rs13236435;rs12531999;rs12532101;rs12702450;rs2960851;rs2949177;rs2960847;rs12702024;rs3808353…	rs13245507	0.286	1.01491	0.0138	T	C
7	1423900	1424921	1022	dmr233	rs139458785;chr7_1424185_D;rs60946913;chr7_1424189_D;chr7_1424163_D;rs113618698;rs73036597	chr7_1424163_D	0.05731	0.9581	0.0225	D	I3		rs139458785;rs60946913;chr7_1424163_D;chr7_1424185_D;chr7_1424189_D;rs73036597;rs113618698;rs111415159;rs118077091;rs10247055;rs73035648;rs73035650;rs113333767;rs73035657;rs73035658;rs73035661;rs142793719;rs12536923;rs12536941;rs112043596;rs113722629;rs6960414;rs112416914;rs73035675;rs114683532;rs73036586;rs73036593;rs73038812;rs73270373;rs7794636;rs114528956;rs66641340;rs66502635;rs151214339;rs6…	chr7_1424163_D	0.05731	0.9581	0.0225	D	I3
7	1556337	1556555	219	dmr234	NA	NA	NA	NA	NA	NA	NA		NA	NA	NA	NA	NA	NA	NA
7	1857292	1858610	1319	dmr235	rs114748972;chr7_1857612_D;rs11765459;chr7_1858047_D;rs117005255;rs11764779;rs117413518;chr7_1858493_I;rs11765458;rs10253324	rs11764779	0.1358	0.97873	0.0144	A	G		chr7_1857612_D;rs117005255;chr7_1858047_D;rs117413518;rs10253324;rs11765458;rs11765459;chr7_1858493_I;rs11764779;rs114748972;rs73672649;rs6463939;rs113351083;rs117340230;rs117114921;rs114947312;rs116850045;rs142671630;rs112681788;rs111376532;rs182065968;rs181247601;rs112767801;rs112764806;rs79698194;rs113710684;rs117845922;rs112747351;rs117314494;rs112058788;rs7807190;rs6955410;rs11767176;rs69737…	rs6973700	0.07903	0.97756	0.0129	A	G
7	1952455	1953065	611	dmr236	rs12699453;rs6944877;rs35327420;rs150851884	rs6944877	2.234e-10	1.07026	0.0107	T	G		rs150851884;rs6944877;rs35327420;rs12699453;rs149247906;rs117190769;rs116868020;rs139562583;rs117302256;rs138727958;rs145090960;rs144802870;rs117483869;rs148178976;rs139851214;rs117201337;rs6950151;rs6964522;rs12536261;rs6950330;rs12531315;rs13224989;rs2056478;rs2056479;rs2056480;rs4721190;rs35797753;rs4421257;rs2056481;rs12536062;rs13244345;rs11557347;rs10950456;rs79610527;rs10950413;rs10950415;…	rs12699439	8.245e-11	1.07401	0.011	T	C
7	2048069	2049043	975	dmr237	chr7_2048106_D;chr7_2048406_I;rs13227554;chr7_2048467_I;rs56305291;rs4719391;rs2008263	rs13227554	2.219e-13	1.08188	0.0107	C	G		chr7_2048106_D;rs4719391;rs13227554;rs2008263;chr7_2048406_I;chr7_2048467_I;rs56305291;rs183473536;rs10950473;rs12666575;rs11766575;rs4721264;rs12668156;rs79950306;rs4721282;rs11765549;rs11765550;rs11773316;rs4721287;rs60432611;rs56727870;rs60995052;rs60755037;rs57216949;rs59574136;rs4721294;rs4721295;rs55689856;rs1107592;rs1107591;rs57633152;rs10479762;rs58227534;rs12670737;rs871924;rs871925;rs1…	rs58120505	6.426e-14	1.08405	0.0108	T	C
7	2121349	2122923	1575	dmr238	rs3800889;rs141851113;rs117848362;rs3778947;rs3800890;rs73032315;rs192799902;rs117523767;rs3800888	rs3800890	0.009062	0.972	0.0109	A	G		rs3800888;rs117848362;rs141851113;rs3778947;rs117523767;rs73032315;rs3800889;rs3800890;rs192799902;rs3778948;rs3778949;rs3800891;rs9654939;rs4721384;rs3778950;rs3778951;rs3823626;rs3800894;rs3778953;rs3823627;rs3778957;rs3778958;rs3778959;rs3778960;rs3778961;rs3778962;rs73285726;rs10950541;rs10950542;rs73671837;rs10256690;rs3800896;rs3888009;rs4721392;rs4721393;rs3800900;rs3778968;rs3800904;rs380…	rs3800880	0.004064	1.03221	0.011	A	G
7	2541359	2543652	2294	dmr239	rs73676716;rs58726742;rs2969033;rs35837342;rs286549;rs73676720;rs73676714;rs73676713;rs60677487;rs74812767;rs12700017;rs13225558;chr7_2543578_I;rs73676718;chr7_2543306_I;rs73676712;rs34620225	rs286549	0.04656	0.97541	0.0125	A	G		rs73676712;rs58726742;rs286549;rs60677487;rs12700017;rs73676713;rs74812767;rs73676714;rs73676716;rs73676718;rs2969033;rs73676720;chr7_2543306_I;rs34620225;rs35837342;rs13225558;chr7_2543578_I;rs111273011;rs4721733;rs4719543;rs4721739;rs4721741;rs4721742;rs35152064;rs71525391;rs4721744;rs34553620;rs73676721;rs73676722;rs10263664;rs7805646;rs7782248;rs7783530;rs2969032;rs13229545;rs13230181;rs12700…	rs286549	0.04656	0.97541	0.0125	A	G
7	4980005	4980303	299	dmr240	NA	NA	NA	NA	NA	NA	NA		NA	NA	NA	NA	NA	NA	NA
7	5466406	5467158	753	dmr241	rs76970451	rs76970451	0.6294	2017-02-01	0.041	A	C		rs76970451;rs6944023;rs6943033	rs6944023	0.1797	1.04844	0.0353	A	C
7	27183488	27183699	212	dmr242	rs62454415	rs62454415	0.3285	0.98629	0.0141	C	G		rs62454415	rs62454415	0.3285	0.98629	0.0141	C	G
7	27286310	27291070	4761	dmr243	rs10255839;rs6956598;rs11977099;rs7795470;rs146095058;rs2214412	rs6956598	0.001364	0.94942	0.0162	T	C		rs7795470;rs6956598;rs11977099;rs2214412;rs10255839;rs146095058;rs6461999;rs2074399;rs56029757;rs35786897;rs17428240;rs17428254;rs11564044;rs112311687;rs17502037;rs11982514;rs17428074;rs11975202;rs6951363;rs11983008;rs11983027;rs17428116;rs11971150;rs6461996;rs17472756;rs80116417;rs17472763;rs111694105;rs111823712;rs113798742;rs112406562;rs111361525;rs113155788;rs6948488;rs17472892;rs17437775;rs1…	rs6956598	0.001364	0.94942	0.0162	T	C
7	28447867	28448786	920	dmr244	rs77793954;rs73090540;rs42711	rs73090540	0.007033	0.96387	0.0136	A	G		rs77793954;rs42711;rs73090540	rs73090540	0.007033	0.96387	0.0136	A	G
7	44278102	44279853	1752	dmr245	rs75079129;rs67391165;rs35398290	rs75079129	0.07268	1.03967	0.0217	A	G		rs67391165;rs35398290;rs75079129;rs111904009;rs730951;rs111472780;rs3824063;rs3757837;rs56338449;rs2075074;rs2075073;rs35663812;rs35452037;rs11542228;rs11542227;rs56137829;rs2075076;rs76144629;rs74790674;rs17172630;rs117998298;rs79282401;rs2075075;rs79495881;rs78185111;rs75831906;rs76624683;rs79349916	rs2075075	0.01898	1.05961	0.0247	T	C
7	47781713	47783645	1933	dmr246	rs11769689;rs6463435;rs11981039;rs11769691;rs188434736;rs62447740;rs12671318;rs7798313;rs138683676;rs4724619;rs73104733;rs7798281	rs73104733	0.02112	0.91375	0.0391	A	G		rs12671318;rs6463435;rs73104733;rs62447740;rs138683676;rs4724619;rs188434736;rs11769689;rs11769691;rs7798281;rs7798313;rs11981039;rs4720613;rs55713745;rs4720614;rs60883906;rs4724615;rs80300538;rs17659292;rs59467796;rs9769459;rs73104730;rs10237557;rs12666747;rs117206819;rs150255788	rs73104730	0.02027	0.91311	0.0391	T	C
7	48887695	48887802	108	dmr247	rs6952475;rs112098770;rs7811518	rs7811518	0.01385	0.97151	0.0117	T	C		rs112098770;rs6952475;rs7811518;rs56355005;rs62454431;rs62454456;rs62456360;rs62456361;rs140455927;rs12540531;rs62456363;rs62456364;rs112995668;rs147395515;rs117817090;rs6975289;rs28427378;rs143290122;rs140229963;rs185662656;rs2190011;rs146633737;rs7805744;rs10270727;rs13437887;rs73108421;rs73108423;rs10236340;rs7807761;rs17132750;rs17132754;rs12668449;rs4413721;rs10261356;rs2190010;rs73108448;rs…	rs1962556	0.004433	0.96483	0.0126	A	C
7	65196563	65196829	267	dmr248	rs6460257	rs6460257	0.7181	1.00541	0.0148	T	C		rs6460257;rs34466769;rs778714	rs6460257	0.7181	1.00541	0.0148	T	C
7	66949540	66952251	2712	dmr249	rs77397787;rs6953207;chr7_66951054_I;rs6974418;rs4718580;rs117120999;rs117580153;rs73373022;rs73373018;rs111792901	rs111792901	0.05677	0.94781	0.0281	T	C		rs117120999;rs73373018;rs4718580;rs111792901;rs6953207;chr7_66951054_I;rs6974418;rs73373022;rs77397787;rs117580153;rs73134883;rs73136804;rs73136807;rs117965779;rs116962821;rs56343860;rs73130095;rs73132007;rs73132009;rs73132013;rs73132015;rs142435656;rs73132040;rs183002380;rs10255140;rs117118069;rs56370218;rs73133652;rs58979570;rs55808164;rs118069982;rs73373025;rs76685357;rs73373026;rs73373030;rs7…	rs112743746	0.008772	1.07713	0.0284	A	G
7	73015224	73015260	37	dmr250	NA	NA	NA	NA	NA	NA	NA		NA	NA	NA	NA	NA	NA	NA
7	73437456	73438335	880	dmr251	rs77853347;rs11763821	rs11763821	0.5241	0.9861	0.0219	A	G		rs77853347;rs11763821;rs17145990;rs61346158;rs3757580;rs3757582;rs3757584;rs55675441;rs56044859;rs7784595;rs3823878;rs2356532;rs58411014;rs60883031;rs873647;rs870424;rs56017804;rs17146001;rs2301995;rs2301994;rs3801458;rs3801459;rs3801460;rs3823879;rs3815251;rs2286257;rs77689666;rs78099983;rs6979293;rs6979609;rs61175210	rs7784595	0.4613	0.98403	0.0219	T	G
7	73620959	73621151	193	dmr252	NA	NA	NA	NA	NA	NA	NA		NA	NA	NA	NA	NA	NA	NA
7	100547812	100549246	1435	dmr253	rs4236547;rs117032923;rs4341099;rs4364565;rs4236546;rs73163741;rs4326315;rs76387827	rs73163741	0.002316	0.96185	0.0128	T	C		rs73163741;rs4236546;rs4236547;rs4364565;rs4341099;rs4326315;rs117032923;rs76387827;rs6465777;rs10953308;rs10953309;rs6980219;rs73163727;rs11762787;rs2904852;rs4729626;rs7787389;rs6959542;rs6952926;rs10261229;rs10247855;rs4574778;rs6465778;rs7811415;rs4582488;rs143072545;rs187084715;rs184081184;rs188424636;rs141200449;rs139588025;rs77487633;rs112951751	rs6465777	0.0009738	0.95887	0.0127	T	C
7	101274018	101274191	174	dmr254	rs10275511;rs72603508;rs55834268;rs12539594	rs10275511	0.2654	0.95332	0.0429	C	G		rs12539594;rs72603508;rs55834268;rs10275511;rs13241466;rs2108027;rs67986566;rs6949105;rs12532732;rs13226908;rs13245671;rs4602817;rs10225578;rs13236972;rs34279707;rs12673219;rs117852089;rs740201;rs1808232;rs12111973;rs11975626;rs11975644;rs79472158;rs1859622;rs72603507;rs57670033;rs56692984;rs10225565;rs10229419;rs79162357;rs10270449;rs10274431;rs10278829;rs10231576;rs10235605;rs145012582;rs182303…	rs182303035	0.08738	1.11193	0.0621	T	C
7	101361341	101362179	839	dmr255	rs11982641;rs80270485;chr7_101361821_D;rs57953588;rs2246401	rs11982641	0.2047	0.98442	0.0124	A	G		rs2246401;chr7_101361821_D;rs11982641;rs80270485;rs57953588;rs9649235;rs2462336;rs10259235;rs2690887;rs2529239;rs79740824;rs11981335;rs62463678;rs62463679;rs1880345;rs6964718;rs6964868;rs62463667;rs62463668;rs117469088;rs62463669;rs62463670;rs62463671;rs62463672;rs60702821;rs62463674;rs11771998;rs10278430;rs62463675;rs62463676;rs62463677;rs76498161;rs117461152;rs7796161;rs62466312;rs62466345;rs62…	rs11982641	0.2047	0.98442	0.0124	A	G
7	101839589	101840466	878	dmr256	NA	NA	NA	NA	NA	NA	NA		NA	NA	NA	NA	NA	NA	NA
7	130130596	130131237	642	dmr257	rs139527997	rs139527997	0.9482	1.0023	0.036	T	C		rs139527997;rs112154169;rs111495123;rs79303529;rs180691135;rs138914953;rs115681645;rs192808916;rs75739316;rs113281564;rs77035653;rs111383926;rs1424414;rs10232183;rs76213788;rs186918405;rs114731056;rs115915965;rs56705690;rs58163220;rs145688928;rs76624233	rs145688928	0.7164	1.01349	0.0368	A	T
7	131266182	131268895	2714	dmr258	rs6961544;rs6961247;rs6979252;rs6978999;rs73157553;rs17823976;rs114610365;rs12530720	rs73157553	0.1199	1.06994	0.0435	A	G		rs17823976;rs114610365;rs6979252;rs6961247;rs6978999;rs6961544;rs12530720;rs73157553;rs75301874;rs147462977;rs181903589;rs1643273;rs139215955;rs1643277;rs147932673;rs144020057;rs148694225;rs181152827;rs111455749;rs115136484;rs78682050;rs75999188;rs58495828;rs12666101;rs114473815;rs74860284;rs6467378;rs62468131;rs116257391;rs28416168;rs17165717;rs1643274;rs1643276;rs7782208;rs1643281;rs10277958;rs…	rs73157553	0.1199	1.06994	0.0435	A	G
7	143088597	143090860	2264	dmr259	rs6967117;rs3812406;rs1804527;rs62472724	rs62472724	0.5469	0.99015	0.0165	T	C		rs1804527;rs6967117;rs62472724;rs3812406;rs7780371;rs7800937;rs41277428;rs12539323;rs62472687;rs4556013;rs45497499;rs35251323;rs6464547;rs6464548;rs1131885	rs62472687	0.3439	1.01613	0.0169	C	G
7	150147623	150147961	339	dmr260	NA	NA	NA	NA	NA	NA	NA		NA	NA	NA	NA	NA	NA	NA
7	151425065	151426508	1444	dmr261	rs2536066;rs11760870;rs2536067	rs2536066	0.3889	1.01227	0.0142	A	G		rs2536067;rs2536066;rs11760870;rs58412371;rs4725425;rs4726087;rs60519554;rs4726089;rs76846458;rs6464167;rs6464169;rs4726086;rs2727548	rs4726089	0.2352	0.93998	0.0522	A	G
7	154901706	154902631	926	dmr262	rs2951006;rs80186499;rs78954308;rs73174637;rs6945506	rs73174637	0.005621	1.03417	0.0121	T	C		rs6945506;rs80186499;rs78954308;rs73174637;rs2951006;rs75265821;rs1730150;rs1657244;rs1730151;rs113431285;rs117516613;rs117285463;rs116991151;rs55896324;rs56257942;rs56275408	rs73174637	0.005621	1.03417	0.0121	T	C
7	155623893	155624194	302	dmr263	rs62481306	rs62481306	0.6026	1.02173	0.0413	A	G		rs62481306;rs13239498;rs34522823;rs71536014;rs13229929;rs4716917;rs36118877;rs35017538;rs36100340;rs13241982;rs13228478;rs71536011;rs71536012;rs34860883;rs35446877;rs62481304	rs13241982	0.07903	0.93566	0.0379	A	G
7	156257077	156259220	2144	dmr264	rs58792288;rs75666775;rs7793415;rs7807020;rs117728856;rs74939263;rs117288641;rs145630532;rs2091154;rs78486913;rs2365286;rs6459680;rs2365285	rs117728856	0.312	0.97297	0.0271	T	C		rs117288641;rs2365285;rs2091154;rs58792288;rs117728856;rs78486913;rs7807020;rs145630532;rs2365286;rs75666775;rs6459680;rs7793415;rs74939263;rs79500725;rs74660599;rs76129231;rs75919782;rs2140630;rs77081024;rs77431477;rs58640502;rs6459678;rs10434923;rs1524430;rs1524429;rs112559615;rs6951593;rs79835307;rs148455601;rs118063067;rs10224853;rs78037833;rs77691574;rs10279504;rs11766070;rs1405809;rs6972171…	rs12697963	0.0642	1.02204	0.0118	T	C
7	157277704	157277864	161	dmr265	rs741000	rs741000	0.1035	0.98255	0.0108	T	C		rs741000;rs1076435	rs1076435	0.02108	1.02511	0.0107	T	C
7	157348105	157348289	185	dmr266	NA	NA	NA	NA	NA	NA	NA		NA	NA	NA	NA	NA	NA	NA
7	157585589	157586789	1201	dmr267	rs10277291;rs11765178;rs10949663;rs11765870;rs10949664;rs12154686	rs12154686	0.1207	1.04342	0.0274	T	C		rs11765178;rs12154686;rs10949663;rs10949664;rs11765870;rs10277291;rs28674128;rs4716496;rs4716780;rs11978611;rs11982179;rs11979416;rs76666285;rs73165856;rs73165858;rs76394769;rs73165859;rs73165860;rs79451419;rs59004016;rs59233184;rs59994880;rs57266660;rs75240085;rs73165861;rs10246948;rs75236864;rs79584850;rs79838606;rs116546176;rs28475454;rs10249767;rs10253086;rs11982874;rs4716497	rs12154686	0.1207	1.04342	0.0274	T	C
7	157793130	157794401	1272	dmr268	chr7_157794040_D;rs749037;rs73169740;rs62476602;rs62476603;rs12673443;rs749039;rs111119746;rs62476601;chr7_157794037_D	rs749039	0.4444	1.00874	0.0113	A	G		rs111119746;rs62476601;rs62476602;rs62476603;chr7_157794037_D;chr7_157794040_D;rs12673443;rs749037;rs749039;rs73169740;rs4716525;rs4716526;rs4716527;rs10258167;rs10258292;rs13247126;rs11984272;rs11984274;rs4716874;rs28602480;rs13234116;rs12665894;rs10277883;rs10249537;rs10267729;rs10271372;rs10271510;rs892722;rs877002;rs10261889;rs10280324;rs749040;rs12698119;rs4716873;rs12672345;rs4716875;rs1267…	rs4716875	0.2887	1.01217	0.0114	A	T
7	158072949	158073329	381	dmr269	rs12533146	rs12533146	0.7288	1.00552	0.0157	A	G		rs12533146;rs12667398;rs13230783;rs13231012	rs12667398	0.6971	1.00602	0.0155	T	G
7	158149667	158150923	1257	dmr270	rs10228394;rs116296759;rs896775;rs143735684;rs186665575	rs143735684	0.1425	1.06184	0.0409	T	C		rs116296759;rs143735684;rs10228394;rs896775;rs186665575;rs73729763;rs78301521;rs114583644;rs28503483;rs11975566;rs74570510;rs10275374;rs6958194;rs896773;rs896772;rs12698220;rs11977725;rs71544586;rs6980058;rs6966834;rs6966721;rs4909073;rs10949719;rs3965381;rs10252622;rs2335557;rs921606;rs7798082;rs78706773;rs1453100;rs4909195;rs4909196;rs4909197;rs10257630;rs6459867	rs143735684	0.1425	1.06184	0.0409	T	C
7	158336005	158336895	891	dmr271	rs12534752;rs10266729	rs10266729	0.278	0.98857	0.0106	T	C		rs12534752;rs10266729;rs10270958;rs10279869;rs2335160;rs28647501;rs6970523;rs12530928;rs35965629;rs34167129;rs60672747;rs4259367;rs12671268;rs10240140;rs10266808;rs10250188;rs10275533;rs10254947;rs12535897;rs2335158;rs2878355;rs12532121;rs12540687;rs76286518;rs76898351;rs28661035;rs28550967;rs28601803;rs76291469;rs12334052;rs12333807;rs35205682;rs36023415;rs10272624;rs7456124;rs5016023;rs5016022;…	rs11979414	0.103	1.02163	0.0132	A	G
7	158766133	158766711	579	dmr272	rs2527223;rs2657326;rs188935974;rs2527221;rs114706589;rs6977881;rs2527220;rs191721458	rs2527223	0.1377	1.02347	0.0156	T	C		rs2657326;rs114706589;rs2527220;rs2527221;rs191721458;rs2527223;rs188935974;rs6977881;rs2730249;rs2527224;rs6956589;rs2657408;rs2657406;rs2657398;rs2657397;rs2657388;rs2657389;rs2730235;rs2730236;rs2657369;rs115365867;rs114197163;rs187792;rs166378;rs2254908;rs2657403;rs2657402;rs2657401;rs2657400;rs72505592;rs72505593;rs262136;rs2247274;rs79826614;rs77583917;rs2467811	rs2657408	0.1103	1.01776	0.011	A	G
7	158862646	158862995	350	dmr273	rs149502360;rs10447498;rs73730144	rs10447498	0.8614	1.0031	0.018	T	C		rs10447498;rs73730144;rs149502360;rs73523930;rs79763140;rs6459919;rs112789470;rs10949753;rs17837874;rs73730124;rs10447497;rs138089454;rs150479209	rs17837874	0.6485	0.99183	0.0179	A	G
7	158905301	158905581	281	dmr274	rs113172395;rs138946377	rs113172395	0.2349	0.98089	0.0163	A	G		rs138946377;rs113172395;rs76763699	rs113172395	0.2349	0.98089	0.0163	A	G
8	1321446	1321510	65	dmr275	NA	NA	NA	NA	NA	NA	NA		NA	NA	NA	NA	NA	NA	NA
8	1364973	1365454	482	dmr276	rs4347019;rs62484235;rs4297058;rs113410823;chr8_1365322_D;chr8_1365321_I	rs113410823	0.1085	0.97902	0.0132	C	G		rs4297058;rs4347019;rs113410823;chr8_1365321_I;chr8_1365322_D;rs62484235	rs113410823	0.1085	0.97902	0.0132	C	G
8	1404901	1405070	170	dmr277	rs11136394;rs11136395;rs7012140	rs7012140	0.02776	1.03458	0.0155	A	G		rs11136394;rs11136395;rs7012140	rs7012140	0.02776	1.03458	0.0155	A	G
8	1877726	1879730	2005	dmr278	rs3779701;rs147604904;rs3779702;chr8_1879006_I;rs3779703;rs73671059;rs142174256;rs3779704	rs147604904	0.2466	1.06343	0.0531	A	G		rs3779701;rs3779702;rs3779703;rs147604904;chr8_1879006_I;rs142174256;rs3779704;rs73671059;rs56680073;rs2272611;rs117665219;rs117940607;rs11984967	rs147604904	0.2466	1.06343	0.0531	A	G
8	1895495	1898439	2945	dmr279	rs2280823;rs117433038;rs2280824;rs117631975;rs17064407;rs6984792;rs17830077;rs117395523;rs9644316;rs13259986;rs13276575;rs6989286;rs117933093;rs2280822;rs117979728;rs9644261;rs149383697;rs115685119;rs2280821	rs2280821	0.0982	1.01786	0.0107	T	G		rs13276575;rs149383697;rs115685119;rs6984792;rs117395523;rs6989286;rs117933093;rs117433038;rs17064407;rs17830077;rs2280824;rs2280823;rs2280822;rs117631975;rs2280821;rs117979728;rs13259986;rs9644261;rs9644316;rs11136448;rs17064417;rs111991668;rs116986213;rs76266622;rs114112935;rs7832438;rs74808197;rs80299596;rs7386548;rs4130964;rs13260541;rs6558566;rs14375;rs12547074;rs73546746;rs73548679;rs602607…	rs2280821	0.0982	1.01786	0.0107	T	G
8	1940329	1942609	2281	dmr280	rs7836973;chr8_1941657_D;rs62478222;rs7826277;rs138025911;rs62478223;rs34295832;rs146344572;rs36144043;rs9720855;rs9720854;rs59623983;rs11136451;chr8_1940601_D;rs7820600;rs9720404;rs12681484	rs34295832	0.0925	0.97249	0.0166	T	C		rs34295832;rs7836973;chr8_1940601_D;rs7820600;rs11136451;rs9720404;rs36144043;rs9720854;rs62478222;rs9720855;rs62478223;rs59623983;chr8_1941657_D;rs138025911;rs12681484;rs146344572;rs7826277;rs141755492;rs146261726;rs147485822;rs186625467;rs144900104;rs2004868;rs2004869;rs111717579;rs73184750;rs74359409;rs73184755;rs7386994;rs73184756;rs1043221;rs73184758;rs113421436;rs112994058;rs7387198;rs11374…	rs34295832	0.0925	0.97249	0.0166	T	C
8	10149766	10152389	2624	dmr281	rs4841311;rs17151609;rs55743011;rs723610;rs36089236;rs7003360;rs148175818;rs723609;rs78270052;rs4840474	rs55743011	3.368e-05	0.95037	0.0123	T	C		rs4841311;rs7003360;rs4840474;rs78270052;rs17151609;rs55743011;rs36089236;rs148175818;rs723610;rs723609;rs4403412;rs4503102;rs4506212;rs6601428;rs56654851;rs13250850;rs4577961;rs34113732;rs9644722;rs34328494;rs13278498;rs13276526;rs71509165;rs764738;rs11778739;rs7004254;rs17151588;rs76856650;rs4841309;rs17151637;rs56262913;rs57737477;rs2009619;rs11249982;rs10105815;rs11249983;rs7821327;rs4240642;…	rs56262913	2.104e-05	0.9499	0.0121	C	G
8	10451700	10453638	1939	dmr282	rs7010166;rs4840495;rs75265773;rs4840496;rs112259435;rs9650655;rs4841390;rs13270564;rs4840494;rs113620626;rs7009985	rs7010166	0.03917	1.03334	0.0159	A	G		rs7009985;rs13270564;rs113620626;rs112259435;rs7010166;rs9650655;rs4840494;rs4841390;rs75265773;rs4840495;rs4840496;rs6998427;rs10089537;rs4841391;rs11787384;rs11787493;rs4841394;rs79486670;rs11775794;rs11780868;rs11780167;rs13249905;rs4841395;rs4841397;rs11786322;rs80042037;rs77044529;rs11992557;rs111452533;rs111718618;rs28679852;rs73201144;rs73201145;rs28380506;rs73201146;rs6999926;rs6999083;rs…	rs10109892	0.01714	1.03904	0.0161	A	G
8	21766899	21767376	478	dmr283	rs34215892;rs2242240;rs17853066	rs17853066	0.7346	0.99452	0.0162	A	G		rs17853066;rs34215892;rs2242240;rs59181113;rs17581764	rs17581764	0.4385	0.98797	0.0156	T	C
8	22004881	22005926	1046	dmr284	rs11550101;rs73225817	rs11550101	0.18	0.97941	0.0155	T	C		rs73225817;rs11550101;rs56377219;rs12679786;rs56085103;rs7838257;rs60255957;rs112599413;rs73225821;rs59381926;rs73225823;rs73225826;rs58969219;rs12679383;rs12678092;rs12679410;rs12676497;rs56401147;rs11550100	rs60255957	0.05139	1.02994	0.0152	T	C
8	22547836	22548304	469	dmr285	NA	NA	NA	NA	NA	NA	NA		NA	NA	NA	NA	NA	NA	NA
8	22561317	22561952	636	dmr286	chr8_22561883_D;rs4443669;rs12549847;rs78624119;rs73212822;rs7832279;chr8_22561892_D;rs79678482	rs73212822	0.2278	1.01725	0.0142	A	C		rs78624119;rs7832279;rs73212822;rs79678482;rs12549847;chr8_22561883_D;chr8_22561892_D;rs4443669;rs2090052;rs1104794;rs12548614	rs73212822	0.2278	1.01725	0.0142	A	C
8	22636252	22638857	2606	dmr287	rs77200602;rs35560447;rs10104954;rs73212892;rs13257751;rs2055822;rs112910828;rs78029245	rs78029245	0.2114	1.03998	0.0314	A	G		rs13257751;rs112910828;rs2055822;rs73212892;rs78029245;rs77200602;rs10104954;rs35560447;rs13279077;rs11998649;rs7837770;rs12546464;rs7840266;rs6557592;rs6557593;rs7812430;rs7828469;rs10105341;rs10105359;rs7821407;rs876888;rs11135677;rs114175621;rs116057434;rs144362801;rs117052063;rs140664939;rs148617101;rs143114402;rs78462764;rs116904101;rs150536492;rs150066444;rs117245194;rs151245190;rs77785635;…	rs78029245	0.2114	1.03998	0.0314	A	G
8	37555992	37558306	2315	dmr288	rs36107033;rs72641937;rs144579109	rs72641937	0.1367	0.97132	0.0196	C	G		rs36107033;rs144579109;rs72641937;rs150605400;rs138186140;rs72641940	rs72641940	0.1116	0.96909	0.0197	A	G
8	37645167	37646925	1759	dmr289	rs10955032;rs10955033;rs9773976	rs9773976	0.3628	1.07509	0.0795	T	C		rs9773976;rs10955032;rs10955033;rs58030347;rs56359660	rs9773976	0.3628	1.07509	0.0795	T	C
8	37698984	37699659	676	dmr290	rs4976898;rs7010546	rs4976898	0.1595	1.01755	0.0124	C	G		rs4976898;rs7010546;rs10102577;rs12541064	rs10102577	0.04134	0.97521	0.0123	A	G
8	38287269	38289920	2652	dmr291	rs17182254;rs2978083;rs7005874;rs4647907	rs4647907	7.401e-07	0.93866	0.0128	T	C		rs4647907;rs17182254;rs7005874;rs2978083;rs57709857;rs16887377;rs10101096;rs17175814;rs2411256;rs2411257;rs16887378;rs9657190;rs11777067;rs60527016;rs10958700;rs55736052;rs76873509;rs16887244;rs59911155;rs2270376;rs55962869;rs3824288;rs12681876;rs11783967;rs55928150;rs11774769;rs7830233;rs10108757;rs112791537;rs7828832;rs58780114;rs11785366;rs12682626;rs12674975;rs74302881;rs57918891;rs58320990;r…	rs57709857	2.324e-07	0.93118	0.0138	A	G
8	38297759	38298401	643	dmr292	NA	NA	NA	NA	NA	NA	NA		NA	NA	NA	NA	NA	NA	NA
8	41583294	41583367	74	dmr293	rs2304873	rs2304873	0.8307	0.99671	0.0154	T	C		rs2304873;rs2304869;rs13267429;rs7816486	rs2304869	0.8178	0.99651	0.0153	T	C
8	42269358	42270624	1267	dmr294	NA	NA	NA	NA	NA	NA	NA		NA	NA	NA	NA	NA	NA	NA
8	47128728	47129923	1196	dmr295	rs117375108;rs144905042	rs144905042	0.21	0.96647	0.0272	A	G		rs144905042;rs117375108;rs28634585;rs28462078;rs28885702;rs116334903;rs28752277;rs10099357;rs7293791;rs7293793;rs117956428;rs117845357;rs148268400;rs75467369;rs74366207;rs78320059;rs117641522;rs141999782;rs117831432;rs111375798;rs145750571;rs116866746;rs77491720;rs77962815;rs115569612;rs117128532;rs117575764;rs77828292;rs117840165;rs140000375;rs137913109;rs80073001;rs117701241;rs191710595;rs11752…	rs78320059	0.178	0.96425	0.027	T	G
8	58055464	58055974	511	dmr296	rs72649136;rs79097368;rs72649137	rs79097368	0.759	0.99611	0.0127	T	C		rs72649136;rs72649137;rs79097368;rs75486476;rs78532026;rs72649138;rs72649139;rs16921693;rs2028533;rs16921694;rs16921695;rs57445614;rs6980581;rs6997857;rs6980596;rs6999376;rs16921701;rs12677856;rs1561782;rs1561783;rs4596655;rs12334780;rs28464685;rs57131965;rs72649146;rs61538672;rs59634990;rs59451204;rs61310432;rs61656393;rs28612576;rs11777334;rs10958526;rs12334884;rs10808913;rs10958527;rs1390414;r…	rs55657891	0.56	0.99293	0.0123	T	C
8	105378494	105379699	1206	dmr297	rs2669442;rs77922506	rs77922506	0.07109	1.0897	0.0476	T	C		rs77922506;rs2669442;rs2137518;rs2137519;rs2853134;rs2853135;rs2853136;rs62510077;rs62510078;rs62510079;rs1355692;rs2853138;rs2853139;rs2853140;rs4734787;rs4734788;rs4734789;rs4734790;rs4734791;rs2458429;rs2514674;rs2458428;rs2514675;rs12543989;rs2853142;rs2853144;rs2669440;rs2334119;rs2853166;rs1317417;rs2853177;rs2669443	rs77922506	0.07109	1.0897	0.0476	T	C
8	130838418	130839100	683	dmr298	rs420331;rs389124;rs431993;rs837071;rs431583	rs837071	0.4697	0.99074	0.0128	C	G		rs420331;rs389124;rs837071;rs431993;rs431583;rs837072;rs837073;rs2128385;rs1482561;rs2724839;rs2954995;rs2724834;rs1600930;rs900366;rs2724824;rs364505;rs412761;rs447110;rs837069	rs1600930	0.2552	1.01461	0.0128	T	C
8	139779603	139780070	468	dmr299	NA	NA	NA	NA	NA	NA	NA		NA	NA	NA	NA	NA	NA	NA
8	141559231	141559425	195	dmr300	rs2292781	rs2292781	0.8186	0.9975	0.0109	A	G		rs2292781;rs11166984;rs12542201;rs4961270;rs2271738;rs2271736;rs11166983;rs3824191	rs11166983	0.7065	1.00411	0.0109	A	G
8	142617969	142620082	2114	dmr301	rs751100;rs78296193;rs62513439;rs1078141;rs1106761;rs307418	rs1106761	0.000713	0.963	0.0112	A	G		rs751100;rs1106761;rs78296193;rs1078141;rs307418;rs62513439;rs7011675;rs307426;rs898631;rs754583;rs4907360;rs4907324;rs4907361;rs35243432;rs62513442;rs62513443;rs13269064;rs34178278;rs4907369;rs4289850;rs34572251;rs13273222;rs13280631;rs13249029;rs28604339;rs35692626;rs13262417;rs11782665;rs7357604;rs903959;rs28744600;rs12549680;rs11775333;rs7846428;rs2379268;rs35981568;rs11782215;rs13266268;rs11…	rs746839	8.016e-05	1.0453	0.0112	C	G
8	143070177	143071285	1109	dmr302	rs13282686;rs4917267	rs13282686	0.009576	1.02942	0.0112	C	G		rs13282686;rs4917267;rs75623842;rs78681300;rs79382669;rs13278844;rs13278431;rs13279925;rs13279493;rs878866;rs11775578;rs13254684;rs11786119;rs9772780;rs6996685;rs6981779;rs4917218;rs4917268;rs10094562;rs4917266	rs13254684	0.001923	0.96609	0.0111	T	C
8	143261587	143262201	615	dmr303	rs62514725	rs62514725	0.4776	1.03655	0.0505	T	C		rs62514725	rs62514725	0.4776	1.03655	0.0505	T	C
8	143611978	143613119	1142	dmr304	rs7387226;rs13250675;rs56897444;rs7846567;rs56070997	rs56070997	0.02409	1.0379	0.0165	A	G		rs56070997;rs7846567;rs56897444;rs13250675;rs7387226;rs58307061;rs77931078;rs58746222;rs59966565;rs56074787;rs4394436;rs10097101;rs7388198;rs7462701;rs13270077;rs13249935	rs56070997	0.02409	1.0379	0.0165	A	G
8	143658978	143660552	1575	dmr305	rs4073782;chr8_143659291_D;rs75570795;rs13274483;rs13273410;rs4073783;chr8_143659919_D;rs13262940	rs13273410	0.004892	1.03303	0.0115	A	G		chr8_143659291_D;rs13262940;rs13274483;chr8_143659919_D;rs75570795;rs4073782;rs4073783;rs13273410;rs76254592;rs4977077;rs71518704;rs10435693;rs4128450;rs57209283;rs4977103;rs116776786;rs7017635;rs35289357;rs12680736;rs73714339;rs111984954;rs73714348;rs4977104;rs4977105;rs4977106;rs4977023;rs4977107;rs11997988;rs6996219;rs6996385;rs34839003;rs59132139;rs4977024;rs7459959;rs57412741;rs6999400;rs497…	rs13273410	0.004892	1.03303	0.0115	A	G
8	144659772	144660147	376	dmr306	rs2305496;rs896954	rs896954	0.1974	1.01847	0.0142	A	G		rs2305496;rs896954;rs2015562;rs4874156;rs11136303;rs4874157;rs7841183;rs2382961;rs73718108;rs3793366;rs11780087;rs2382962;rs10110174;rs4874160;rs751932;rs4495441;rs7830957;rs7821226;rs6995338;rs4874165;rs9314410;rs113122933;rs7844940;rs7814045;rs75547282;rs3793368;rs3793367;rs73379021;rs6996863;rs60390250;rs2242095;rs6558376;rs73367293;rs73718114;rs4874153;rs4873805;rs9771743	rs9771743	0.07694	1.02542	0.0142	A	G
8	144820379	144821642	1264	dmr307	rs13277214	rs13277214	6.099e-05	0.94914	0.013	T	C		rs13277214;rs142006784;rs150186048;rs7831467;rs7006945;rs7006948;rs12544609;rs6996570;rs4074642;rs4074641;rs4074640;rs6983622;rs4875048;rs12676133;rs12677374;rs7828894;rs12677934;rs4875049;rs56119507;rs10087147;rs12680066;rs11784536;rs7465067;rs7464696;rs7462131;rs7829793;rs6999795;rs6999943;rs4074061;rs4074060;rs6558390;rs56055065;rs7840691;rs7835816;rs12676951;rs62526405;rs59253289;rs59316811;r…	rs11784536	1.5e-05	1.05749	0.0129	A	G
8	145052060	145052265	206	dmr308	NA	NA	NA	NA	NA	NA	NA		NA	NA	NA	NA	NA	NA	NA
8	145138186	145139727	1542	dmr309	rs6558295;rs4977165	rs6558295	0.7322	1.00702	0.0205	C	G		rs6558295;rs4977165;rs1127096;rs55750616;rs56138570;rs115871014;rs6558296;rs6558297;rs7820500;rs7833848;rs4977164;rs55997252;rs7822232;rs116353027;rs7821112;rs11780874;rs13255347;rs13256214;rs6984764;rs11541475;rs7462703;rs11784574;rs13254954;rs35351724;rs12550729;rs12549149;rs11136254;rs11136255;rs75361772;rs11546144;rs13263342;rs6685;rs10091401;rs4977196;rs4977195;rs13281660;rs13250446;rs497719…	rs59976468	0.4448	0.98373	0.0215	A	T
8	145578003	145578099	97	dmr310	NA	NA	NA	NA	NA	NA	NA		NA	NA	NA	NA	NA	NA	NA
9	16218316	16223130	4815	dmr311	rs10962339;rs9407720;rs9406589;rs16934274;rs10962335;rs56920562;chr9_16221607_D;rs76556453;chr9_16220505_I;rs12004216;rs4961673;rs12004126;rs12004220;rs11794139;rs72712861;rs9696461;rs2151067;rs16934273;chr9_16219189_I;rs7038757;rs10962338;rs113535598;rs11793155;rs77462466;rs9406590;rs2151066;rs182502395;rs9406591	rs182502395	0.0172	1.14901	0.0583	A	G		rs16934273;rs16934274;rs10962335;chr9_16219189_I;rs56920562;rs72712861;rs2151067;rs182502395;rs2151066;rs9696461;rs77462466;chr9_16220505_I;rs10962338;rs12004126;rs113535598;chr9_16221607_D;rs12004216;rs12004220;rs9407720;rs11793155;rs10962339;rs9406589;rs7038757;rs76556453;rs9406590;rs9406591;rs11794139;rs4961673;rs77969854;rs4410996;rs114545815;rs9407721;rs57296898;rs77945940;rs7024211;rs940772…	rs182502395	0.0172	1.14901	0.0583	A	G
9	35036194	35036534	341	dmr312	rs113870651	rs113870651	0.3222	1.04477	0.0443	A	G		rs113870651;rs145038739;rs10491510;rs113761104;rs34368082;rs148867213;rs113896804;rs112451219;rs112720765;rs112820873;rs112366806;rs118041972;rs112293411;rs111331448;rs17885506;rs145217763;rs35287398;rs75289720;rs7019256;rs113849835;rs35119429;rs61735988;rs112735645;rs111497336;rs117092075;rs146370772;rs117292410;rs147463499;rs113265350;rs150231231;rs111835811;rs113275647;rs113814869;rs112026054;…	rs111497336	0.1796	1.06162	0.0445	T	C
9	35609485	35610019	535	dmr313	rs55673450	rs55673450	0.009929	0.87968	0.0497	A	G		rs55673450	rs55673450	0.009929	0.87968	0.0497	A	G
9	66458233	66458639	407	dmr314	NA	NA	NA	NA	NA	NA	NA		NA	NA	NA	NA	NA	NA	NA
9	68408675	68409130	456	dmr315	NA	NA	NA	NA	NA	NA	NA		NA	NA	NA	NA	NA	NA	NA
9	91193157	91193617	461	dmr316	NA	NA	NA	NA	NA	NA	NA		NA	NA	NA	NA	NA	NA	NA
9	96572889	96573076	188	dmr317	NA	NA	NA	NA	NA	NA	NA		NA	NA	NA	NA	NA	NA	NA
9	97848482	97848924	443	dmr318	rs1045276;rs73528445	rs1045276	0.4286	1.01035	0.013	T	C		rs73528445;rs1045276;rs10514835;rs73534877;rs10761375;rs7863582;rs10761376;rs7865753;rs10821450;rs944934;rs540412;rs609324;rs526189;rs565293;rs657637;rs437511;rs171417;rs356675;rs356673;rs356680;rs356682;rs356683;rs356684;rs356687;rs356688;rs356689;rs356678;rs356677;rs356666;rs416792;rs184818;rs2169819;rs7034586;rs7023722;rs7033633;rs10821446;rs10491560	rs10761375	0.2362	0.98482	0.0129	T	C
9	100955335	100955493	159	dmr319	rs62575630	rs62575630	0.2259	1.0199	0.0162	C	G		rs62575630;rs10818590;rs10985384;rs4408014;rs10985408;rs10818609;rs3780447;rs10985454;rs1074003;rs76136069;rs72757981;rs72757946;rs10818581;rs80227567	rs76136069	0.09877	1.02685	0.016	A	C
9	110249133	110249750	618	dmr320	rs2236599	rs2236599	0.4397	0.98916	0.0141	T	C		rs2236599;rs10978886;rs62570074;rs7033885;rs7033991;rs58843994	rs2236599	0.4397	0.98916	0.0141	T	C
9	115708033	115708237	205	dmr321	rs12115512;rs28465292;rs6477968;rs2224941;rs6477969	rs6477968	0.05763	1.0284	0.0148	A	C		rs12115512;rs6477968;rs2224941;rs6477969;rs28465292;rs183835429;rs2900560;rs7022919;rs75475958;rs74813635;rs16917537;rs16917538;rs10513173;rs73542304;rs6477970;rs2094001	rs6477968	0.05763	1.0284	0.0148	A	C
9	116926021	116931489	5469	dmr322	rs57113194;rs10982089;rs737142;rs4588934;rs2567706;rs73656004;rs117825543;rs2808770;rs891722;rs76210040;rs75015822;rs2567707;rs1864724;rs114101195;rs1864723;rs62555367;rs2241671;rs143145020;rs2567722;rs2808798	rs2241671	0.2393	1.01268	0.0107	A	G		rs73656004;rs1864724;rs4588934;rs1864723;rs2808798;rs2567722;rs114101195;rs76210040;rs117825543;rs143145020;rs75015822;rs737142;rs62555367;rs891722;rs57113194;rs10982089;rs2567707;rs2567706;rs2241671;rs2808770;rs10817575;rs2808771;rs1560538;rs2808774;rs2808775;rs730619;rs2808796;rs2808797;rs4481685;rs60380095;rs57809052;rs76157693;rs59932831;rs12552028;rs7023173;rs7023177;rs7023208;rs72760655;rs1…	rs59932831	0.1043	1.05971	0.0357	A	G
9	126759202	126760417	1216	dmr323	rs10125297;rs7029629;rs34032413;rs10986175	rs7029629	0.07351	0.96638	0.0191	A	G		rs10986175;rs34032413;rs7029629;rs10125297	rs7029629	0.07351	0.96638	0.0191	A	G
9	128748737	128751409	2673	dmr324	rs62570498;rs10987084	rs62570498	0.3227	1.01532	0.0154	A	G		rs62570498;rs10987084;rs10987046;rs11791170	rs11791170	0.2114	0.98118	0.0152	A	G
9	129265669	129266892	1224	dmr325	rs3739567;chr9_129265897_D;rs3814127;rs3739566;rs3814126;rs149180938	chr9_129265897_D	0.2242	1.01664	0.0136	D	I10		rs3814127;rs3814126;rs149180938;chr9_129265897_D;rs3739567;rs3739566;rs7039136;rs10987304;rs4260977;rs7027798;rs758969;rs758968;rs62578063;rs1610019;rs3915928;rs4373626;rs1548788;rs3928392;rs28569307;rs57124607;rs12004771;rs56287675;rs28650080;rs28562104;rs28591969;rs28376322;rs62578078;rs73670227;rs10121265;rs12380523;rs28495310;rs62578079;rs3814128;rs3814124;rs10987311;rs10987312;rs10987313;rs1…	rs3814124	0.1309	0.97873	0.0142	A	G
9	130607242	130608661	1420	dmr326	rs41475247;rs182498157;rs10819312;rs11789185;rs12551892;rs41492548;rs10760506	rs41492548	0.04586	1.02706	0.0134	A	G		rs41492548;rs11789185;rs12551892;rs182498157;rs10760506;rs10819312;rs41475247;rs192575942;rs147770742;rs41476651;rs41432051;rs16930129;rs13290240	rs41492548	0.04586	1.02706	0.0134	A	G
9	131678684	131679207	524	dmr327	NA	NA	NA	NA	NA	NA	NA		NA	NA	NA	NA	NA	NA	NA
9	132076819	132078495	1677	dmr328	rs34404321;rs10988318;rs183164248;rs7855627;rs7855822;rs10988319;rs7049071;rs7034968;rs7855643;rs17482914;rs35314285;rs17457175;rs7855620;rs7855722	rs7855643	0.3106	1.01258	0.0123	T	C		rs183164248;rs7855722;rs7855620;rs7855822;rs7855627;rs34404321;rs7855643;rs10988318;rs35314285;rs10988319;rs7049071;rs17457175;rs7034968;rs17482914;rs17440756;rs28365626;rs117007477;rs17460287;rs117769342;rs143100864;rs11564089;rs17460357;rs17482775;rs116886382;rs10819499;rs10760606;rs10760607;rs883271;rs10819500;rs4836654;rs11788098;rs10988320;rs17457202;rs73617189	rs7855643	0.3106	1.01258	0.0123	T	C
9	132429195	132430779	1585	dmr329	rs76729941;rs78096387;rs79636645;chr9_132429439_I;rs7032080	rs7032080	0.4118	1.00944	0.0115	T	C		chr9_132429439_I;rs78096387;rs79636645;rs7032080;rs76729941;rs10739754;rs9696271;rs9695723;rs10739756;rs7866985;rs13295027;rs143111952;rs75034609;rs117341270;rs16931386;rs59801342;rs116945167;rs150050684;rs74599152;rs74523861;rs116925498	rs7032080	0.4118	1.00944	0.0115	T	C
9	133942801	133944709	1909	dmr330	rs12553829;rs12551971;rs10901341;rs2275141;rs7044504;rs12551970;chr9_133943977_D;rs4740406;chr9_133943172_I;rs2275142;rs12553527;rs10901340;rs2282255	rs2282255	0.06536	0.98049	0.0107	C	G		rs12553829;rs12551970;rs12553527;rs12551971;rs2282255;rs10901340;chr9_133943172_I;rs4740406;rs7044504;chr9_133943977_D;rs10901341;rs2275142;rs2275141;rs12339164;rs13284577;rs3765566;rs10901342;rs7875478;rs7858204;rs928674;rs73658919;rs10901348;rs72768533;rs72768534;rs10751515;rs2275140;rs1572344;rs10751516;rs3739510;rs6597673;rs13287974;rs11244270;rs4740405;rs3765569;rs3765568;rs3765567;rs3765565…	rs12339164	0.04411	1.02183	0.0107	T	C
9	135114364	135114602	239	dmr331	rs2274853	rs2274853	0.5623	1.00884	0.0152	A	G		rs2274853;rs2361549;rs4024040;rs876953;rs56236217	rs4024040	0.4468	1.01157	0.0151	A	G
9	136371080	136371647	568	dmr332	rs11535669;rs117816992;rs9330459	rs117816992	0.0005607	1.13655	0.0371	A	G		rs9330459;rs117816992;rs11535669;rs10481811;rs11507714;rs13293068;rs9330460;rs9286381;rs9330461;rs9286382;rs3094325;rs9331726;rs9722289;rs117315606;rs11562629;rs57445522;rs56161877;rs79784812;rs28453139;rs28718919;rs28678509;rs28464387;rs28536509;rs11531875;rs79473315;rs28417862;rs28668122	rs117816992	0.0005607	1.13655	0.0371	A	G
9	136653295	136654736	1442	dmr333	rs56019925;rs150630093;rs2520003;rs45577039;rs2072059;rs146313556;rs10821524;chr9_136654469_D;rs7027503;rs45607334	rs2520003	0.1633	1.01715	0.0122	A	G		rs56019925;rs146313556;rs2520003;rs150630093;rs45607334;chr9_136654469_D;rs2072059;rs10821524;rs45577039;rs7027503;rs7044881;rs7045014;rs73553919;rs55827132;rs41302911;rs56193338;rs73663840;rs59232037;rs59158070;rs73663847;rs17151013;rs1548380;rs56391945;rs73663848;rs60260599;rs75859670;rs73663852;rs56035119;rs55874317;rs55940550;rs28578536;rs7042276;rs7034764;rs118004445;rs2077392;rs7047672;rs73…	rs2520003	0.1633	1.01715	0.0122	A	G
9	136776381	136777518	1138	dmr334	rs12349072	rs12349072	0.7121	0.98285	0.047	A	G		rs12349072;rs2789835;rs118087154;rs117008537;rs2428101;rs112498962;rs12349289;rs73662338;rs2810501;rs117891679;rs142154762;rs116881009;rs2789824;rs2789825;rs2789826;rs2789829;rs77658887	rs2810501	0.4128	1.03365	0.0405	A	G
9	137126326	137129222	2897	dmr335	rs12005934;rs3814551;rs73663436;rs12380499;rs78245708;rs73663435;rs117513375;rs12375886;rs11185681	rs73663435	0.3052	1.04603	0.0439	A	G		rs78245708;rs11185681;rs12005934;rs12380499;rs12375886;rs73663435;rs73663436;rs3814551;rs117513375;rs77924930;rs114964872;rs77162164;rs79003243;rs141657781;rs192957545;rs117925785;rs73663439;rs73663440;rs73663441;rs73663442;rs143192143;rs2095181;rs117301350	rs77924930	0.3021	1.03583	0.0341	A	G
9	137131728	137132431	704	dmr336	rs141657781;chr9_137132015_I;rs112859279;rs10124935;rs79858490;rs79757651;rs73558532;chr9_137132010_I;rs7873977	chr9_137132010_I	0.3456	1.02552	0.0267	I2	D		rs10124935;rs73558532;chr9_137132010_I;chr9_137132015_I;rs112859279;rs79757651;rs79858490;rs7873977;rs141657781;rs867946;rs867945;rs867944;rs9785297;rs9785205;rs9785206;rs9785220;rs9785244;rs9785208;rs73558540;rs74743434;rs28509311;rs11185683;rs11185685;rs7862652;rs192957545;rs117925785;rs73663439;rs73663440;rs73663441;rs73663442;rs143192143;rs2095181;rs73663436;rs117513375;rs117301350	chr9_137132010_I	0.3456	1.02552	0.0267	I2	D
9	137319516	137322119	2604	dmr337	rs7853153;rs1536475;rs3118570;rs4515623;rs6413517	rs7853153	0.07062	1.06099	0.0327	A	G		rs7853153;rs3118570;rs1536475;rs6413517;rs4515623;rs34151834;rs34458643;rs112042222;rs112700220;rs3132298;rs3132297;rs3118531;rs3118536;rs34469011;rs35603635;rs190716521	rs112042222	0.05552	0.93979	0.0324	C	G
9	137676643	137678104	1462	dmr338	rs7865167;rs7855838;rs71506921;rs62571364;rs7855854;rs13301426;rs12005214;rs34496826;chr9_137676793_I;rs12005720;chr9_137676794_I;rs45497895;rs7873607;rs62571363;rs71506922;rs57066868;rs4072077;rs12003876;rs7865186;rs34089816;rs12004736;rs12005196;rs34200295;rs3124934	rs62571363	0.06398	0.9381	0.0345	T	C		rs7855838;rs7865167;rs7855854;rs7873607;rs7865186;rs62571363;chr9_137676793_I;chr9_137676794_I;rs71506921;rs12005196;rs12005214;rs12003876;rs12004736;rs71506922;rs34200295;rs57066868;rs4072077;rs34496826;rs34089816;rs45497895;rs13301426;rs62571364;rs12005720;rs3124934;rs11103523;rs7043697;rs11103524;rs34589987;rs7048880;rs7030235;rs7861012;rs6537949;rs59126004;rs34489567;rs41310213;rs35361637;rs1…	rs56309633	0.04551	0.9337	0.0343	A	G
9	137997262	137998580	1319	dmr339	rs10858335;rs1078748;rs2281980	rs2281980	0.02453	0.9759	0.0109	T	C		rs1078748;rs10858335;rs2281980;rs9969691;rs1811566;rs2008941;rs1545797;rs1545796;rs56996412;rs12001599;rs57402545;rs76201276;rs79070933;rs752835;rs11103675;rs11103672;rs899842	rs899842	0.02415	0.9759	0.0108	A	C
9	138262484	138263483	1000	dmr340	rs7041650	rs7041650	0.5956	0.99302	0.0131	A	G		rs7041650;rs7040000;rs35119343;rs13294563;rs11103849;rs12552143;rs12552649;rs7035419;rs58796696;rs12343127;rs10745404;rs10745405;rs1011471	rs12343127	0.4284	0.98955	0.0133	A	C
9	138553429	138556409	2981	dmr341	rs71483262;rs533477;rs11103129;rs10858148;rs182594470;rs488539;rs531480;rs10858149;rs12685087;rs1759714;rs11103130;rs10776838;rs113286208;rs149677613;rs505017;rs1759713;chr9_138553933_I;chr9_138555641_D;rs76192863;rs45625533;rs62579768;rs12684107	chr9_138555641_D	0.007498	1.03676	0.0135	D	I41		rs12685087;rs71483262;rs182594470;rs149677613;rs533477;rs10858148;chr9_138553933_I;rs488539;rs531480;rs505017;rs12684107;rs10858149;rs76192863;rs10776838;chr9_138555641_D;rs113286208;rs62579768;rs1759713;rs1759714;rs11103129;rs11103130;rs45625533;rs12684457;rs7033687;rs488948;rs506588;rs491811;rs518150;rs2769037;rs7028348;rs12004665;rs12552413;rs512792;rs510984;rs67773667;rs12001673;rs7045897;rs1…	chr9_138555641_D	0.007498	1.03676	0.0135	D	I41
9	139231284	139232490	1207	dmr342	rs149468868	rs149468868	0.1574	0.92275	0.0569	T	C		rs149468868	rs149468868	0.1574	0.92275	0.0569	T	C
9	139250941	139252530	1590	dmr343	rs3829108;rs76564770;rs3812547;rs11787792;rs3923827;rs7853207;rs11145776;rs7848555	rs76564770	0.0542	0.96561	0.0182	A	G		rs11145776;rs76564770;rs3923827;rs7853207;rs7848555;rs11787792;rs3829108;rs3812547;rs73566929;rs73566940;rs78558933;rs116507891;rs75567969;rs146241371;rs75298468;rs77218476;rs111328185;rs73566971;rs115189185;rs114984134;rs113406501;rs3812549;rs11145958;rs3812553;rs79796915;rs57295785;rs59902911;rs11145769;rs3812561;rs3812572;rs74836839;rs117527460;rs11145846;rs76345350;rs185472680;rs80029103;rs75…	rs79856673	0.03366	0.96281	0.0179	A	C
9	139255995	139257526	1532	dmr344	rs3812554;rs10870202;rs79856673;rs10747047;rs10870201;rs45592338;rs3812553;rs3812552;chr9_139257225_D;rs3829109;rs10121646	rs79856673	0.03366	0.96281	0.0179	A	C		rs10747047;rs3812552;rs3812553;rs3812554;rs3829109;rs79856673;rs10870201;chr9_139257225_D;rs10121646;rs10870202;rs45592338;rs28562613;rs28715547;rs28718234;rs28439345;rs55880213;rs10870125;rs11145922;rs78403475;rs28734885;rs77633283;rs74604683;rs74559375;rs76564770;rs3829108;rs11145937;rs79796915;rs57295785;rs59902911;rs11145769;rs3812561;rs3812572;rs74836839;rs117527460;rs11145846;rs76345350;rs1…	rs79856673	0.03366	0.96281	0.0179	A	C
9	139265257	139266506	1250	dmr345	rs4077515;rs115131813;rs11145769;rs4075078;rs10781499	rs4075078	0.1297	1.01888	0.0124	A	G		rs115131813;rs11145769;rs4075078;rs10781499;rs4077515;rs113704900;rs3812561;rs3812572;rs74836839;rs117527460;rs11145846;rs76345350;rs185472680;rs80029103;rs75859952;rs79784317;rs12235378;rs59257707;rs3812580;rs80145180;rs75472867;rs117970634;rs11145932;rs11145960;rs113033008;rs11145972;rs10870168;rs11145982;rs4442263;rs78298678;rs77813615;rs78270318;rs28556700;rs28689504;rs78503878;rs11145776;rs3…	rs3812555	0.02732	1.02634	0.0118	T	C
9	139449136	139450693	1558	dmr346	rs6560634;rs1571986;rs7854561;rs4637970;rs1984062;rs1571987	rs1571986	0.164	1.03666	0.0259	T	C		rs4637970;rs1571987;rs1571986;rs7854561;rs6560634;rs1984062;rs10781502;rs7022601;rs6560635;rs7025113;rs7042742;rs7046156;rs10116408;rs7043592;rs7046856;rs7046857;rs7046865;rs7040924;rs1889042;rs914749;rs10870082;rs10870083;rs4517237;rs10122298;rs7039678;rs7021471;rs4880102;rs4242706;rs7875807;rs7034799;rs11145775;rs10735656;rs1889040;rs944754;rs10781503;rs10781504	rs1571986	0.164	1.03666	0.0259	T	C
9	139460188	139461603	1416	dmr347	rs181055084;rs944754;rs1889040	rs944754	0.1967	1.03179	0.0242	C	G		rs1889040;rs181055084;rs944754;rs10781503;rs10781504;rs1571987;rs1571986;rs1984062;rs10870083;rs4517237;rs10122298;rs7039678;rs7021471;rs4880102;rs4242706;rs7875807;rs7034799;rs11145775;rs10735656	rs1571986	0.164	1.03666	0.0259	T	C
9	139508275	139509640	1366	dmr348	chr9_139509384_D;rs12685843	chr9_139509384_D	0.0702	1.05908	0.0317	I2	D		rs12685843;chr9_139509384_D;rs73668346;rs77407992;rs56697804;rs12684583;rs11145798;rs11145799;rs11145800;rs10870098;rs11145801;rs11145802;rs11145803;rs12685728;rs12685730;rs12686430;rs11145804;rs11145805;rs7025466;rs7025588;rs59366724;rs61664963	rs61664963	0.06111	0.93904	0.0336	T	C
9	139584634	139585918	1285	dmr349	rs9411264;rs7028991;rs60975651;rs7041245	rs60975651	0.006555	1.06078	0.0217	A	G		rs7028991;rs7041245;rs60975651;rs9411264;rs9411265;rs7035854;rs4880125;rs4880126;rs4880127;rs9411217;rs1889047;rs2385892;rs3812611;rs3812612;rs878979;rs59504141;rs60759103;rs12004895;rs62580385;rs55694357;rs7037712;rs62580420;rs62580421;rs7869340;rs118017936;rs146341067;rs73570551;rs10870110;rs58094318;rs75747777;rs75225202;rs1999495;rs79349832;rs3812613	rs62580385	0.003799	1.06567	0.022	T	C
9	139588136	139589482	1347	dmr350	rs10870110	rs10870110	0.1699	1.02521	0.0182	T	G		rs10870110;rs58094318;rs75747777;rs75225202;rs1999495;rs79349832;rs3812613;rs9411264;rs73570551	rs3812613	0.123	0.97219	0.0183	T	C
9	139861943	139863910	1968	dmr351	rs908829;rs2386138;rs57024841;rs187229426;rs61641581;rs60414152;rs11793934;rs11787585;rs74878725;rs11145955;rs11145954;rs11787588	rs187229426	0.05401	1.12795	0.0625	T	C		rs2386138;rs60414152;rs187229426;rs61641581;rs57024841;rs74878725;rs11145954;rs11145955;rs908829;rs11793934;rs11787585;rs11787588;rs2386137;rs925936;rs4880079;rs11145945;rs908837;rs11145946;rs11145947;rs72761096;rs72761097;rs112406207;rs111383616;rs150030996;rs2386136;rs11790360;rs908839;rs885070;rs11145948;rs11145949;rs4542025;rs13292961;rs13289286;rs7040970;rs12379667;rs7868669;rs11145951;rs701…	rs187229426	0.05401	1.12795	0.0625	T	C
9	139876058	139877393	1336	dmr352	rs4880181;rs13306;rs10735660;rs4880180;rs6926;rs113773771;rs2049043;rs35240177	rs113773771	0.1559	0.93932	0.0441	A	G		rs6926;rs13306;rs4880180;rs10735660;rs35240177;rs4880181;rs113773771;rs2049043;rs7029565;rs4880082;rs2049041;rs10870154;rs10870155;rs4880182;rs10781529;rs7860430;rs10870156;rs10870157;rs10870158;rs10781530;rs10870159;rs7470867;rs6560653;rs80052925;rs12340777;rs7854838;rs7388671;rs2049040;rs4355883;rs7048567;rs2271862;rs10781528;rs7849705;rs3814499;rs3814500;rs3814501;rs968516;rs116956699;rs786584…	rs111463702	0.1381	0.93613	0.0445	T	C
9	139902033	139902624	592	dmr353	rs41306732;rs10870161	rs10870161	0.1812	1.04216	0.0309	A	G		rs41306732;rs10870161;rs10124249;rs10114487;rs867250;rs867251;rs28609008;rs17578859;rs12343591;rs12343713;rs12350318;rs3829902;rs72763205;rs11999781;rs62585806;rs10114463;rs4880185;rs4880186;rs4880187;rs10781531;rs77128856;rs73561294;rs10120199;rs7858965;rs4880179;rs35848246;rs13306;rs10735660;rs4880181;rs968516;rs116956699;rs7865849;rs908836;rs7023982;rs7860801;rs7036668	rs10781531	0.158	1.0454	0.0315	T	C
9	140312164	140312521	358	dmr354	NA	NA	NA	NA	NA	NA	NA		NA	NA	NA	NA	NA	NA	NA
9	140680996	140681311	316	dmr355	NA	NA	NA	NA	NA	NA	NA		NA	NA	NA	NA	NA	NA	NA
X	420937	421947	1011	dmr866	NA	NA	NA	NA	NA	NA	NA		NA	NA	NA	NA	NA	NA	NA
X	436939	437651	713	dmr867	NA	NA	NA	NA	NA	NA	NA		NA	NA	NA	NA	NA	NA	NA
X	551893	554107	2215	dmr868	NA	NA	NA	NA	NA	NA	NA		NA	NA	NA	NA	NA	NA	NA
X	580167	581022	856	dmr869	NA	NA	NA	NA	NA	NA	NA		NA	NA	NA	NA	NA	NA	NA
X	627737	627985	249	dmr870	NA	NA	NA	NA	NA	NA	NA		NA	NA	NA	NA	NA	NA	NA
X	659053	659485	433	dmr871	NA	NA	NA	NA	NA	NA	NA		NA	NA	NA	NA	NA	NA	NA
X	750130	751859	1730	dmr872	NA	NA	NA	NA	NA	NA	NA		NA	NA	NA	NA	NA	NA	NA
X	2241734	2243298	1565	dmr873	NA	NA	NA	NA	NA	NA	NA		NA	NA	NA	NA	NA	NA	NA
X	3279029	3279136	108	dmr874	rs6641717	rs6641717	0.2831	1.02593	0.0238	T	C		rs6641717	rs6641717	0.2831	1.02593	0.0238	T	C
X	14890757	14891200	444	dmr875	chrX_14890757_I	chrX_14890757_I	0.565	1.00531	0.0092	I2	D		chrX_14890757_I	chrX_14890757_I	0.565	1.00531	0.0092	I2	D
X	27826727	27828543	1817	dmr876	rs4829085;rs73196168;rs4829084;rs187395057;rs183150140;rs139894242	rs4829084	0.01251	1.10594	0.0403	A	G		rs73196168;rs4829084;rs4829085;rs183150140;rs187395057;rs139894242;rs140339686;rs4829082;rs149305693;rs1433806;rs6630571;rs139460593;rs146644158;rs36115712	rs4829082	0.002319	1.12716	0.0393	T	C
X	46405082	46405507	426	dmr877	rs183122052;rs61471298	rs61471298	0.5652	0.92598	0.1336	A	G		rs61471298;rs183122052;rs6651855;rs149768391;rs149007018;rs145838608;rs148003156;rs142900595;rs142299394;rs139233462;rs146628258;rs143057688;rs148194293;rs138192512;rs139540112;rs183989230;rs138240509;rs142265093;rs143165256;rs148248163;rs142810437;rs140001871;rs149431674;rs148563743;rs139557136;rs145600736;rs140879529;rs147581955;rs142053899;rs192787493;rs146485969;rs145062764;rs138857819;rs1471…	rs61471298	0.5652	0.92598	0.1336	A	G
X	47483225	47483360	136	dmr878	NA	NA	NA	NA	NA	NA	NA		NA	NA	NA	NA	NA	NA	NA
X	48555462	48555563	102	dmr879	NA	NA	NA	NA	NA	NA	NA		NA	NA	NA	NA	NA	NA	NA
X	49687117	49687241	125	dmr880	NA	NA	NA	NA	NA	NA	NA		NA	NA	NA	NA	NA	NA	NA
X	53078057	53079116	1060	dmr881	chrX_53078843_D	chrX_53078843_D	0.4884	0.97541	0.0359	I2	D		chrX_53078843_D	chrX_53078843_D	0.4884	0.97541	0.0359	I2	D
X	68410064	68415222	5159	dmr882	rs145834710;rs5936665;rs141459085;rs34842749;rs139804784;chrX_68410171_D;rs943166;rs55946957;rs1926351;rs146817522;rs143650686;rs55864602;rs10856072;rs56230427;rs151031669;rs12854599;rs748865;rs11796325;rs141392307;rs112315283	rs55864602	6.491e-05	1.03956	0.0097	T	C		rs34842749;rs55864602;chrX_68410171_D;rs56230427;rs151031669;rs139804784;rs145834710;rs748865;rs55946957;rs141392307;rs943166;rs143650686;rs12854599;rs5936665;rs146817522;rs1926351;rs141459085;rs10856072;rs11796325;rs112315283	rs55864602	6.491e-05	1.03956	0.0097	T	C
X	73541290	73545873	4584	dmr883	rs622495;rs9803233;rs494126;rs667313;rs188570673;rs683106;rs636078;rs622503;rs498928;rs5937272;rs1628268;rs12687395;rs528233;rs5937786;rs17312507	rs12687395	0.1558	1.16463	0.1074	A	T		rs9803233;rs5937272;rs528233;rs12687395;rs622495;rs622503;rs498928;rs636078;rs494126;rs667313;rs17312507;rs1628268;rs683106;rs5937786;rs188570673;rs149868670;rs185544061;rs12688161	rs12687395	0.1558	1.16463	0.1074	A	T
X	73619303	73619427	125	dmr884	chrX_73619323_I	chrX_73619323_I	0.998	1	0.0096	I2	D		chrX_73619323_I	chrX_73619323_I	0.998	1	0.0096	I2	D
X	108297681	108297826	146	dmr885	rs6567950;rs7065821;rs6567951	rs7065821	0.03225	1.02562	0.0118	A	G		rs7065821;rs6567950;rs6567951	rs7065821	0.03225	1.02562	0.0118	A	G
X	118740227	118740277	51	dmr886	NA	NA	NA	NA	NA	NA	NA		NA	NA	NA	NA	NA	NA	NA
X	129535900	129536069	170	dmr887	NA	NA	NA	NA	NA	NA	NA		NA	NA	NA	NA	NA	NA	NA
X	152990338	152990975	638	dmr888	rs4148030	rs4148030	0.08858	1.02409	0.014	T	C		rs4148030	rs4148030	0.08858	1.02409	0.014	T	C
X	153126588	153128847	2260	dmr889	rs41311708	rs41311708	0.1629	1.03118	0.022	A	G		rs41311708	rs41311708	0.1629	1.03118	0.022	A	G
X	153265180	153265263	84	dmr890	NA	NA	NA	NA	NA	NA	NA		NA	NA	NA	NA	NA	NA	NA
X	153991654	153991814	161	dmr891	NA	NA	NA	NA	NA	NA	NA		NA	NA	NA	NA	NA	NA	NA
