# Supplementary material for: Recently evolved human-specific methylated regions are enriched in schizophrenia signals
Source: BMC Evol Biol. 2018 May 11;18:63. doi: 10.1186/s12862-018-1177-2 (PMC5946405; doi:10.1186/s12862-018-1177-2)
Supplement: Supplementary file 3 — Annotation of enriched DMRs with genes, promoters, CpG islands and enhancers. This file contains detailed annotation of those human-lineage specific DMRs that are enriched for association with schizophrenia markers (except those in the MHC region). Compared to Additional file 2, these DMRs represent those that are enriched and whether they are present in any genes, promoters, enhancers or CpG islands. (XLSX 26 kb) [file 12862_2018_1177_MOESM3_ESM.xlsx]

## Sheet: Enriched_DMR_annotations
Annotation of enriched DMRs with genes, promoters, CpG islands and VISTA enhancers
DMR numbers (column A) are as utilized in this study
DMR Start and Stop nucleotides are based on genomic build hg19, from Gokhman et al, 2014
Locations of genes, promoters, CpG islands and VISTA enhancers were obtained from the UCSC Table Browser
DMR	CHR	START	STOP	GENE	PROMOTER	CpG_ISLAND	VISTA_ENH
dmr2	chr1	1229025	1229590	ACAP3		Yes
dmr3	chr1	1267955	1269432	TAS1R3	DVL1	Yes
dmr5	chr1	1372628	1374653	VWA1		Yes
dmr7	chr1	1896556	1897211	intergenic	not_in_promoter	no_cpGIsL	no_vistEnh
dmr8	chr1	2247432	2249588	intergenic	not_in_promoter	no_cpGIsL	no_vistEnh
dmr10	chr1	2378997	2379771	intergenic	not_in_promoter	no_cpGIsL	no_vistEnh
dmr12	chr1	2738031	2738959	intergenic	not_in_promoter	no_cpGIsL	no_vistEnh
dmr15	chr1	2889964	2890472	intergenic	not_in_promoter	no_cpGIsL	no_vistEnh
dmr17	chr1	3318736	3320406	PRDM16
dmr20	chr1	3514266	3516276	MEGF6
dmr21	chr1	3651350	3652975	TP73	TP73-AS1
dmr22	chr1	4069138	4071381	intergenic	not_in_promoter	no_cpGIsL	no_vistEnh
dmr24	chr1	7564089	7566451	CAMTA1
dmr25	chr1	8407910	8410288	intergenic	not_in_promoter	no_cpGIsL	no_vistEnh
dmr28	chr1	10958562	10960537	intergenic	not_in_promoter	no_cpGIsL	no_vistEnh
dmr32	chr1	16534231	16536678	ARHGEF19		Yes
dmr34	chr1	19778898	19781659	CAPZB
dmr37	chr1	21919470	21920425	intergenic	not_in_promoter	no_cpGIsL	no_vistEnh
dmr62	chr1	228105066	228107875	WNT9A	WNT9A
dmr63	chr1	230849693	230850212	RP11-99J16__A.2
dmr65	chr1	245769027	245769658	KIF26B
dmr66	chr1	246862588	246862695	intergenic	not_in_promoter	no_cpGIsL	no_vistEnh
dmr67	chr1	247651060	247654932	OR2W5	OR2W5
dmr76	chr2	2771873	2774056	intergenic	not_in_promoter	no_cpGIsL	no_vistEnh
dmr81	chr2	9251101	9254138		RP11-734K21.3
dmr83	chr2	12871567	12873354	TRIB2
dmr85	chr2	20777469	20779322	intergenic	not_in_promoter	no_cpGIsL	no_vistEnh
dmr86	chr2	25354362	25355002	EFR3B		Yes
dmr91	chr2	70121010	70121330	SNRNP27
dmr92	chr2	74663036	74666965	RTKN		Yes
dmr98	chr2	129125699	129127389	intergenic	not_in_promoter	no_cpGIsL	no_vistEnh
dmr105	chr2	160778315	160778549	intergenic	not_in_promoter	no_cpGIsL	no_vistEnh
dmr106	chr2	172946161	172947492	METAP1D		Yes
dmr107	chr2	176046360	176046633	ATP5G3		Yes
dmr108	chr2	176931461	176932502	intergenic	not_in_promoter	no_cpGIsL	no_vistEnh
dmr117	chr2	236867674	236867887	AGAP1		Yes
dmr119	chr2	239036190	239036408	ESPNL
dmr121	chr2	240230365	240230884	HDAC4
dmr122	chr2	240383681	240385843	intergenic	not_in_promoter	no_cpGIsL	no_vistEnh
dmr124	chr2	241682526	241684691	KIF1A
dmr126	chr3	10592432	10593851	ATP2B2
dmr127	chr3	10805466	10809820	AC018495.3	AC018495.3
dmr129	chr3	12484788	12486842	intergenic	not_in_promoter	no_cpGIsL	no_vistEnh
dmr130	chr3	13757643	13760289	LINC00620	AC093611.2
dmr131	chr3	14547878	14550774	GRIP2
dmr134	chr3	50203600	50206926	SEMA3F
dmr136	chr3	52035668	52038398	intergenic	not_in_promoter	no_cpGIsL	no_vistEnh
dmr138	chr3	120025611	120025720	intergenic	not_in_promoter	no_cpGIsL	no_vistEnh
dmr139	chr3	126241174	126242785		CHST13	Yes
dmr140	chr3	126716276	126718487	PLXNA1
dmr141	chr3	127018778	127023330	intergenic	not_in_promoter	no_cpGIsL	no_vistEnh
dmr142	chr3	127057142	127059190	RP11-88I21.2		Yes
dmr148	chr4	779016	779592	CPLX1		Yes
dmr149	chr4	821463	825642	intergenic	not_in_promoter	no_cpGIsL	no_vistEnh
dmr150	chr4	961005	961517	DGKQ		Yes
dmr152	chr4	1202989	1204226		CTBP1	Yes
dmr156	chr4	3490006	3492535	DOK7
dmr159	chr4	5754804	5755738	EVC
dmr162	chr4	7373291	7374561	SORCS2
dmr168	chr4	14864563	14864702	LINC00504		Yes
dmr169	chr4	141013584	141015585	MAML3
dmr177	chr5	2279093	2282318	intergenic	not_in_promoter	no_cpGIsL	no_vistEnh
dmr178	chr5	2740085	2740845	intergenic	not_in_promoter	no_cpGIsL	no_vistEnh
dmr179	chr5	2995470	2997071	intergenic	not_in_promoter	no_cpGIsL	no_vistEnh
dmr180	chr5	3101053	3103411	intergenic	not_in_promoter	no_cpGIsL	no_vistEnh
dmr182	chr5	10649208	10649944	ANKRD33B		Yes
dmr184	chr5	31855545	31855656	PDZD2
dmr191	chr5	149522087	149524460	PDGFRB
dmr192	chr5	149978525	149980743	SYNPO	SYNPO
dmr193	chr5	171020355	171026634	intergenic	not_in_promoter	no_cpGIsL	no_vistEnh
dmr197	chr6	1621037	1624244	GMDS	GMDS	Yes
dmr206	chr6	50810712	50811833	TFAP2B		Yes
dmr215	chr6	161187989	161188183	intergenic	not_in_promoter	no_cpGIsL	no_vistEnh
dmr216	chr6	163667056	163670794	PACRG
dmr217	chr6	166901692	166902229	RPS6KA2
dmr222	chr6	170557700	170558440	intergenic	not_in_promoter	no_cpGIsL	no_vistEnh
dmr229	chr7	735272	737139	PRKAR1B
dmr230	chr7	997347	998759	intergenic	not_in_promoter	no_cpGIsL	no_vistEnh
dmr233	chr7	1423900	1424921	intergenic	not_in_promoter	no_cpGIsL	no_vistEnh
dmr235	chr7	1857292	1858610	MAD1L1
dmr236	chr7	1952455	1953065	MAD1L1
dmr237	chr7	2048069	2049043	MAD1L1
dmr238	chr7	2121349	2122923	MAD1L1
dmr239	chr7	2541359	2543652	intergenic	not_in_promoter	no_cpGIsL	no_vistEnh
dmr243	chr7	27286310	27291070	EVX1-AS			element_629
dmr244	chr7	28447867	28448786	CREB5		Yes
dmr245	chr7	44278102	44279853	CAMK2B		Yes
dmr246	chr7	47781713	47783645	intergenic	not_in_promoter	no_cpGIsL	no_vistEnh
dmr247	chr7	48887695	48887802	AC004899.1		Yes
dmr249	chr7	66949540	66952251	intergenic	not_in_promoter	no_cpGIsL	no_vistEnh
dmr253	chr7	100547812	100549246	intergenic	not_in_promoter	no_cpGIsL	no_vistEnh
dmr254	chr7	101274018	101274191	intergenic	not_in_promoter	no_cpGIsL	no_vistEnh
dmr262	chr7	154901706	154902631	intergenic	not_in_promoter	no_cpGIsL	no_vistEnh
dmr263	chr7	155623893	155624194	intergenic	not_in_promoter	no_cpGIsL	no_vistEnh
dmr264	chr7	156257077	156259220	intergenic	not_in_promoter	no_cpGIsL	no_vistEnh
dmr265	chr7	157277704	157277864	AC006372.4
dmr277	chr8	1404901	1405070	intergenic	not_in_promoter	no_cpGIsL	no_vistEnh
dmr279	chr8	1895495	1898439	ARHGEF10
dmr280	chr8	1940329	1942609	KBTBD11
dmr281	chr8	10149766	10152389	MSRA
dmr282	chr8	10451700	10453638	intergenic	not_in_promoter	no_cpGIsL	no_vistEnh
dmr284	chr8	22004881	22005926	LGI3
dmr290	chr8	37698984	37699659	GPR124	BRF2	Yes
dmr291	chr8	38287269	38289920	FGFR1	RPS20P22
dmr297	chr8	105378494	105379699	DPYS		Yes
dmr301	chr8	142617969	142620082	intergenic	not_in_promoter	no_cpGIsL	no_vistEnh
dmr302	chr8	143070177	143071285	intergenic	not_in_promoter	no_cpGIsL	no_vistEnh
dmr304	chr8	143611978	143613119	BAI1
dmr305	chr8	143658978	143660552	intergenic	not_in_promoter	no_cpGIsL	no_vistEnh
dmr306	chr8	144659772	144660147	NAPRT1	EEF1D	Yes
dmr307	chr8	144820379	144821642		FAM83H-AS1	Yes
dmr311	chr9	16218316	16223130	C9orf92
dmr313	chr9	35609485	35610019	TESK1	CD72
dmr319	chr9	100955335	100955493	intergenic	not_in_promoter	no_cpGIsL	no_vistEnh
dmr321	chr9	115708033	115708237	intergenic	not_in_promoter	no_cpGIsL	no_vistEnh
dmr323	chr9	126759202	126760417	intergenic	not_in_promoter	no_cpGIsL	no_vistEnh
dmr326	chr9	130607242	130608661	ENG
dmr330	chr9	133942801	133944709	LAMC3
dmr332	chr9	136371080	136371647	intergenic	not_in_promoter	no_cpGIsL	no_vistEnh
dmr337	chr9	137319516	137322119	RXRA
dmr338	chr9	137676643	137678104	COL5A1
dmr339	chr9	137997262	137998580	OLFM1		Yes
dmr341	chr9	138553429	138556409	LCN9	LCN9
dmr343	chr9	139250941	139252530	GPSM1	DNLZ
dmr344	chr9	139255995	139257526	DNLZ	CARD9	Yes
dmr345	chr9	139265257	139266506	CARD9		Yes
dmr348	chr9	139508275	139509640	intergenic	not_in_promoter	no_cpGIsL	no_vistEnh
dmr349	chr9	139584634	139585918	intergenic	not_in_promoter	no_cpGIsL	no_vistEnh
dmr351	chr9	139861943	139863910	C9orf141	C9orf141
dmr356	chr10	632965	634892	DIP2C
dmr358	chr10	1404974	1406077	ADARB2		Yes
dmr359	chr10	1727260	1730005	ADARB2
dmr360	chr10	1782183	1785637	intergenic	not_in_promoter	no_cpGIsL	no_vistEnh
dmr371	chr10	81072966	81075063	ZMIZ1
dmr372	chr10	82269398	82271402	TSPAN14
dmr373	chr10	88700637	88702523	MMRN2		Yes
dmr374	chr10	100227439	100228213	HPSE2		Yes
dmr375	chr10	121171860	121173339	GRK5
dmr376	chr10	124069956	124070518	BTBD16
dmr377	chr10	124248964	124250811	HTRA1
dmr380	chr10	130040986	130041354	intergenic	not_in_promoter	no_cpGIsL	no_vistEnh
dmr383	chr10	133069471	133071685	TCERG1L
dmr384	chr10	133271936	133273873	intergenic	not_in_promoter	no_cpGIsL	no_vistEnh
dmr385	chr10	133366201	133368562	intergenic	not_in_promoter	no_cpGIsL	no_vistEnh
dmr387	chr10	133559963	133561515	intergenic	not_in_promoter	no_cpGIsL	no_vistEnh
dmr388	chr10	134062441	134063592	STK32C
dmr389	chr10	134199804	134200047	intergenic	not_in_promoter	no_cpGIsL	no_vistEnh
dmr392	chr10	134938413	134939995	GPR123		Yes
dmr393	chr10	135012626	135013639	KNDC1
dmr396	chr11	476393	477457	PTDSS2
dmr398	chr11	1050952	1052881	RP13-870H17.3
dmr403	chr11	2833223	2833826	KCNQ1
dmr404	chr11	2857620	2859645	KCNQ1	KCNQ1-AS1
dmr406	chr11	3165958	3167273	OSBPL5
dmr411	chr11	44587568	44590890	CD82
dmr413	chr11	60828551	60830482	RP11-881M11.8
dmr415	chr11	63529507	63530821	C11orf95		Yes
dmr417	chr11	63768765	63768809	OTUB1
dmr418	chr11	63812701	63814361	MACROD1
dmr419	chr11	64004952	64008186	VEGFB	FKBP2
dmr420	chr11	65306791	65307551	LTBP3		Yes
dmr424	chr11	65560089	65560804	OVOL1
dmr425	chr11	66627390	66628632	PC		Yes
dmr428	chr11	68761837	68762360	intergenic	not_in_promoter	no_cpGIsL	no_vistEnh
dmr431	chr11	69794240	69797062	intergenic	not_in_promoter	no_cpGIsL	no_vistEnh
dmr432	chr11	70483555	70484676	SHANK2
dmr435	chr11	74442827	74442937	intergenic	not_in_promoter	no_cpGIsL	no_vistEnh
dmr438	chr11	119187920	119190776	intergenic	not_in_promoter	no_cpGIsL	no_vistEnh
dmr439	chr11	119724616	119729021	intergenic	not_in_promoter	no_cpGIsL	no_vistEnh
dmr440	chr11	119884329	119887951	intergenic	not_in_promoter	no_cpGIsL	no_vistEnh
dmr441	chr11	119932229	119933217	intergenic	not_in_promoter	no_cpGIsL	no_vistEnh
dmr442	chr11	122910388	122911043	intergenic	not_in_promoter	no_cpGIsL	no_vistEnh
dmr445	chr11	134405804	134407395	intergenic	not_in_promoter	no_cpGIsL	no_vistEnh
dmr448	chr12	4192157	4194067	intergenic	not_in_promoter	no_cpGIsL	no_vistEnh
dmr449	chr12	4388104	4390160	CCND2
dmr453	chr12	49364194	49365367	WNT10B		Yes
dmr454	chr12	49724486	49726712	C1QL4	C1QL4	Yes
dmr456	chr12	51786566	51788039	intergenic	not_in_promoter	no_cpGIsL	no_vistEnh
dmr458	chr12	52672873	52672964	RP11-845M18.7
dmr459	chr12	52938302	52940719	KRT71
dmr463	chr12	57629571	57630260	NDUFA4L2		Yes
dmr465	chr12	66262214	66266313	RP11-366L20.2
dmr467	chr12	95036217	95038501	TMCC3
dmr468	chr12	103279068	103279417	PAH
dmr471	chr12	114664073	114666522	intergenic	not_in_promoter	no_cpGIsL	no_vistEnh
dmr472	chr12	116381102	116381672	intergenic	not_in_promoter	no_cpGIsL	no_vistEnh
dmr474	chr12	124843646	124845204	NCOR2
dmr478	chr12	130648773	130649771	FZD10		Yes
dmr480	chr12	132980227	132981546	intergenic	not_in_promoter	no_cpGIsL	no_vistEnh
dmr481	chr12	133014314	133015427	intergenic	not_in_promoter	no_cpGIsL	no_vistEnh
dmr482	chr12	133021489	133022590	intergenic	not_in_promoter	no_cpGIsL	no_vistEnh
dmr484	chr12	133098674	133100010	FBRSL1
dmr485	chr12	133126304	133127812	FBRSL1
dmr489	chr13	41109541	41111493	AL133318.1	AL133318.1	Yes
dmr491	chr13	81228841	81229436	intergenic	not_in_promoter	no_cpGIsL	no_vistEnh
dmr494	chr13	101184919	101186275	GGACT	RP11-151A6.4
dmr497	chr13	112907267	112908803	intergenic	not_in_promoter	no_cpGIsL	no_vistEnh
dmr498	chr13	112996346	112997296	intergenic	not_in_promoter	no_cpGIsL	no_vistEnh
dmr501	chr13	113669159	113671049	MCF2L		Yes
dmr502	chr13	114018666	114019528	intergenic	not_in_promoter	no_cpGIsL	no_vistEnh
dmr506	chr13	114803796	114805218	RASA3		Yes
dmr507	chr13	114842124	114843082	RASA3
dmr511	chr14	34269638	34269769	NPAS3		Yes
dmr518	chr14	69013837	69014453	RAD51B
dmr520	chr14	93016273	93020051	RIN3
dmr521	chr14	94291414	94291619	intergenic	not_in_promoter	no_cpGIsL	no_vistEnh
dmr522	chr14	96734840	96735868	BDKRB1
dmr526	chr14	103745950	103746209	RAP2CP1		Yes
dmr527	chr14	104006646	104008448	intergenic	not_in_promoter	no_cpGIsL	no_vistEnh
dmr528	chr14	104014713	104016256		RNU7-160P
dmr529	chr14	104179110	104179766	AL049840.1	RP11-73M18.9
dmr530	chr14	104661827	104663072	intergenic	not_in_promoter	no_cpGIsL	no_vistEnh
dmr532	chr14	105065066	105068335	TMEM179
dmr539	chr15	28052164	28053425	OCA2
dmr540	chr15	29743480	29749413	FAM189A1
dmr541	chr15	29944983	29949240	intergenic	not_in_promoter	no_cpGIsL	no_vistEnh
dmr545	chr15	40623968	40627268	C15orf52	C15orf52
dmr550	chr15	72040859	72042236	THSD4
dmr551	chr15	74060182	74064270	RP11-8P11.3	RP11-8P11.3
dmr560	chr15	101990942	101992774	PCSK6
dmr576	chr16	4431567	4432287	CORO7
dmr578	chr16	19127248	19127351	CTD-2349B8.1		Yes
dmr579	chr16	30536187	30537574	ZNF768	ZNF747	Yes
dmr583	chr16	34968678	34970283	RNA5SP406	RNA5SP407
dmr585	chr16	50948706	50952545	intergenic	not_in_promoter	no_cpGIsL	no_vistEnh
dmr595	chr16	69963301	69971565	MIR140	MIR140
dmr596	chr16	69975182	69975905	WWP2
dmr604	chr16	85674732	85677393	GSE1		Yes
dmr607	chr16	86963953	86965361	intergenic	not_in_promoter	no_cpGIsL	no_vistEnh
dmr610	chr16	87879471	87881624	SLC7A5
dmr612	chr16	88616940	88619384	intergenic	not_in_promoter	no_cpGIsL	no_vistEnh
dmr613	chr16	88766701	88768031	RNF166
dmr615	chr16	88967608	88968890	CBFA2T3
dmr617	chr16	89771520	89774353	VPS9D1	VPS9D1
dmr619	chr17	907083	907778	ABR
dmr622	chr17	1974754	1975550	SMG6
dmr623	chr17	2262904	2263058	SGSM2
dmr625	chr17	3906837	3907539		ZZEF1	Yes
dmr627	chr17	4444041	4444337	MYBBP1A
dmr629	chr17	7758154	7759101	TMEM88	TMEM88	Yes
dmr633	chr17	19314448	19315865	RNF112	CTB-187M2.2
dmr634	chr17	21909343	21910654	RP11-744K17.9
dmr642	chr17	57296882	57297775		GDPD1
dmr644	chr17	70565494	70567033	intergenic	not_in_promoter	no_cpGIsL	no_vistEnh
dmr649	chr17	72145665	72148420	RP11-101O21.1
dmr651	chr17	75283431	75284636	2009-09-01
dmr654	chr17	76606477	76607474	intergenic	not_in_promoter	no_cpGIsL	no_vistEnh
dmr655	chr17	76793884	76795040	USP36
dmr658	chr17	77899598	77900730	RP11-353N14.5
dmr661	chr17	79173435	79174329	RP11-455O6.2
dmr664	chr17	79465968	79467092	intergenic	not_in_promoter	no_cpGIsL	no_vistEnh
dmr666	chr17	79824619	79826316	RP11-498C9.3	ARHGDIA
dmr667	chr17	79950165	79952494	ASPSCR1		Yes
dmr668	chr17	79970290	79972495	ASPSCR1
dmr669	chr17	80057557	80058836		CCDC57	Yes
dmr674	chr17	80872041	80872559	TBCD
dmr683	chr18	46232106	46239818	CTIF
dmr691	chr18	76564686	76568827	intergenic	not_in_promoter	no_cpGIsL	no_vistEnh
dmr692	chr18	77157075	77159787	NFATC1		Yes
dmr694	chr18	77181412	77184301	NFATC1
dmr696	chr18	77531466	77531826	intergenic	not_in_promoter	no_cpGIsL	no_vistEnh
dmr699	chr19	783052	784499	AC006273.5
dmr702	chr19	901806	903540	R3HDM4
dmr703	chr19	1089410	1090870	POLR2E
dmr707	chr19	1648373	1651281	TCF3
dmr708	chr19	1827549	1829009	REXO1		Yes
dmr709	chr19	1841563	1843367	REXO1
dmr723	chr19	4693538	4694861	DPP9
dmr726	chr19	5035477	5036686	KDM4B
dmr727	chr19	5046568	5047919	KDM4B		Yes
dmr728	chr19	5893863	5895314	FUT5
dmr729	chr19	6238790	6239225	MLLT1
dmr732	chr19	13107997	13108668	NFIX
dmr733	chr19	13110819	13112808	NFIX		Yes
dmr734	chr19	13122271	13122886	NFIX	CTC-239J10.1	Yes
dmr738	chr19	13409430	13409859	CACNA1A		Yes
dmr741	chr19	16437890	16438118	KLF2		Yes
dmr742	chr19	17000096	17001398	F2RL3		Yes
dmr743	chr19	18109180	18109628	KCNN1		Yes
dmr746	chr19	18768643	18771429	KLHL26		Yes
dmr752	chr19	29930906	29933200	CTC-525D6.1
dmr758	chr19	33740092	33742177	intergenic	not_in_promoter	no_cpGIsL	no_vistEnh
dmr760	chr19	35532160	35532604	HPN
dmr764	chr19	41700269	41701182	CYP2S1
dmr770	chr19	49116300	49118217	FAM83E	RPL18	Yes
dmr773	chr19	50249743	50249981	TSKS		Yes
dmr775	chr19	50992720	50993746	intergenic	not_in_promoter	no_cpGIsL	no_vistEnh
dmr785	chr20	17592753	17594072		RRBP1
dmr786	chr20	17595290	17597874	RRBP1		Yes
dmr788	chr20	18770848	18774850	LINC00652	RP5-1068E13.7
dmr790	chr20	30134994	30137255	HM13		Yes
dmr791	chr20	31162344	31164458	C20orf112
dmr795	chr20	44782083	44784898	intergenic	not_in_promoter	no_cpGIsL	no_vistEnh
dmr797	chr20	46352480	46354679	SULF2
dmr798	chr20	47962037	47962338	intergenic	not_in_promoter	no_cpGIsL	no_vistEnh
dmr799	chr20	48908983	48911056	RP11-290F20.1	RP11-290F20.1
dmr801	chr20	52059263	52061223	RP4-678D15.1
dmr803	chr20	58158588	58159794	PHACTR3
dmr804	chr20	59804203	59805701	intergenic	not_in_promoter	no_cpGIsL	no_vistEnh
dmr807	chr20	61020595	61021780	intergenic	not_in_promoter	no_cpGIsL	no_vistEnh
dmr811	chr20	61718413	61719299	intergenic	not_in_promoter	no_cpGIsL	no_vistEnh
dmr812	chr20	62026394	62028488	intergenic	not_in_promoter	no_cpGIsL	no_vistEnh
dmr814	chr20	62054136	62055172	KCNQ2
dmr816	chr20	62369600	62370611	LIME1	SLC2A4RG	Yes
dmr820	chr21	43377274	43379550	intergenic	not_in_promoter	no_cpGIsL	no_vistEnh
dmr821	chr21	43528928	43530887	UMODL1
dmr825	chr21	47293959	47295140	PCBP3		Yes
dmr828	chr22	18470997	18471875	MICAL3
dmr830	chr22	19861074	19861270		TXNRD2
dmr836	chr22	27895126	27895343	intergenic	not_in_promoter	no_cpGIsL	no_vistEnh
dmr837	chr22	28200785	28202451	intergenic	not_in_promoter	no_cpGIsL	no_vistEnh
dmr839	chr22	30645310	30646989	intergenic	not_in_promoter	no_cpGIsL	no_vistEnh
dmr840	chr22	30650103	30653316	intergenic	not_in_promoter	no_cpGIsL	no_vistEnh
dmr841	chr22	31739581	31741300	PATZ1	AC005003.1	Yes
dmr842	chr22	37080518	37082759	CACNG2
dmr844	chr22	37806538	37809162	ELFN2
dmr848	chr22	41634961	41635620	CHADL
dmr852	chr22	44844258	44846190	intergenic	not_in_promoter	no_cpGIsL	no_vistEnh
dmr853	chr22	45598314	45599150	KIAA0930		Yes
dmr855	chr22	48604994	48606364	intergenic	not_in_promoter	no_cpGIsL	no_vistEnh
dmr856	chr22	48913351	48914749	FAM19A5
dmr859	chr22	49912238	49913171	intergenic	not_in_promoter	no_cpGIsL	no_vistEnh
dmr861	chr22	50128789	50129635	intergenic	not_in_promoter	no_cpGIsL	no_vistEnh
dmr862	chr22	50148326	50148742	intergenic	not_in_promoter	no_cpGIsL	no_vistEnh
dmr863	chr22	50356577	50357417	PIM3		Yes
dmr876	chrX	27826727	27828543	MAGEB10
dmr882	chrX	68410064	68415222	LINC00269
dmr885	chrX	108297681	108297826	intergenic	not_in_promoter	no_cpGIsL	no_vistEnh
dmr888	chrX	152990338	152990975	ABCD1	ABCD1	Yes
